# Supplementary material for: cis-Bis­[2-(diphenyl­phosphino)benzene­thiolato-κ2 P,S]palladium(II)
Source: Acta Crystallogr Sect E Struct Rep Online. 2008 Aug 23;64(Pt 9):m1196. doi: 10.1107/S1600536808026718 (PMC2960604; doi:10.1107/S1600536808026718)
Supplement: Supplementary file 2 [file e-64-m1196-Isup2.hkl]

# 
# h,k,l, Fc-squared, Fo-squared, sigma(Fo-squared) and status flag 
# 
data_I
_shelx_title ' 325MMD06 in P3(2)21' 
_shelx_refln_list_code          4 
_shelx_F_calc_maximum      215.20 
_exptl_crystal_F_000      1056.00 
_reflns_d_resolution_high  0.8311 
 
loop_ 
 _symmetry_equiv_pos_as_xyz 
 'x, y, z' 
 '-y, x-y, z+2/3' 
 '-x+y, -x, z+1/3' 
 'y, x, -z' 
 'x-y, -y, -z+1/3' 
 '-x, -x+y, -z+2/3' 
 
_cell_length_a     9.3060 
_cell_length_b     9.3060 
_cell_length_c    30.0690 
_cell_angle_alpha  90.000 
_cell_angle_beta   90.000 
_cell_angle_gamma 120.000 
 
_shelx_F_squared_multiplier     1.000 
 
loop_ 
 _refln_index_h 
 _refln_index_k 
 _refln_index_l 
 _refln_F_squared_calc 
 _refln_F_squared_meas 
 _refln_F_squared_sigma 
 _refln_observed_status 
   0   1   0     2835.24     2517.75     69.61 o 
   1   1   0    25717.46    29429.73    413.37 o 
  -1   2   0    26360.96    30258.33    446.52 o 
   0   2   0     8711.18     9116.47    163.53 o 
   1   2   0       56.97       88.97     41.18 o 
   2   2   0     3984.58     3712.32    155.81 o 
  -1   3   0       78.53       92.66     44.19 o 
   0   3   0       17.52       39.01     41.13 o 
   1   3   0     1433.91     1424.07     88.08 o 
   2   3   0     1433.20     1409.92     87.02 o 
   3   3   0      211.99      219.27     69.14 o 
  -2   4   0     3930.98     3925.11    224.19 o 
  -1   4   0     1434.95     1343.78     96.36 o 
   0   4   0     2497.39     2556.57    129.20 o 
   1   4   0     1921.52     1961.82    105.51 o 
   2   4   0     5821.23     5432.54    170.95 o 
   3   4   0      770.69      700.99    117.91 o 
   4   4   0      720.29      646.51    176.13 o 
  -2   5   0     1492.21     1485.32    148.61 o 
  -1   5   0     1860.09     1862.83    130.47 o 
   0   5   0     2067.21     2217.77    149.13 o 
   1   5   0      168.60      112.75     62.25 o 
   2   5   0      232.13      305.66     88.84 o 
   3   5   0     1485.06     1633.82    189.10 o 
   4   5   0      407.12      339.47    115.39 o 
   5   5   0      869.48     1027.48    276.99 o 
  -3   6   0      184.84      176.22    116.83 o 
  -2   6   0     5873.14     5811.80    266.99 o 
  -1   6   0      150.10      139.26     86.55 o 
   0   6   0     3499.99     3566.37    187.31 o 
   1   6   0     1275.81     1353.36    153.20 o 
   2   6   0      697.11      701.68    137.07 o 
   3   6   0      169.27      199.61    104.40 o 
   4   6   0      478.72      504.81    168.53 o 
   5   6   0      178.06      147.44    133.19 o 
  -3   7   0      754.10      771.19    127.23 o 
  -2   7   0      228.88      325.25    118.39 o 
  -1   7   0     1308.89     1311.75    182.10 o 
   0   7   0     1060.00      891.70    155.11 o 
   1   7   0      406.45      503.29    125.87 o 
   2   7   0        6.18      -37.58     89.66 o 
   3   7   0      341.59      373.15    148.75 o 
   4   7   0      159.26       87.48    120.21 o 
  -4   8   0      685.08      804.48    235.09 o 
  -3   8   0     1475.27     1390.50    212.50 o 
  -2   8   0      688.13      519.99    149.17 o 
  -1   8   0      418.84      438.28    124.91 o 
   0   8   0      796.68      725.35    154.77 o 
   1   8   0      194.95      235.09    145.38 o 
   2   8   0      804.85      747.29    188.48 o 
  -4   9   0      429.98      447.61    148.50 o 
  -3   9   0      173.63      142.40    119.97 o 
  -2   9   0        8.12       96.38    113.57 o 
  -1   9   0      206.84      286.61    126.48 o 
   0   9   0       70.90        2.69    122.44 o 
   1   9   0      291.07      393.67    172.17 o 
  -5  10   0      833.37      989.80    312.84 o 
  -4  10   0      456.65      627.92    179.05 o 
  -3  10   0      363.38      330.78    149.86 o 
  -2  10   0      839.81      898.00    203.18 o 
  -1  10   0      300.03      356.09    158.59 o 
  -5  11   0      165.41      124.55    141.20 o 
  -4  11   0      163.15      116.70    138.06 o 
  -1   1   1    38713.83    40949.36    274.58 o 
   1   1   1    20664.22    22168.40    212.44 o 
  -3   2   1      706.15      667.79     61.43 o 
  -2   2   1      734.20      739.02     75.50 o 
  -1   2   1    19986.20    21446.87    236.29 o 
   0   2   1     6865.69     7723.85    149.77 o 
   1   2   1     5536.72     5501.42    141.06 o 
   2   2   1      972.59     1101.98     74.02 o 
  -5   3   1     4290.41     3918.57    141.08 o 
  -4   3   1     1518.28     1531.71     85.37 o 
  -3   3   1     4975.94     5312.92    134.99 o 
  -2   3   1      619.59      571.15     78.85 o 
  -1   3   1     5917.26     6066.35    140.70 o 
   0   3   1      878.58      893.42     82.54 o 
   1   3   1     2595.21     2541.57    117.22 o 
   2   3   1      340.35      308.70     61.72 o 
   3   3   1     2695.72     2666.97    106.93 o 
  -7   4   1      513.37      522.47    101.59 o 
  -6   4   1      940.30     1030.55    108.77 o 
  -5   4   1     2442.48     2560.04    123.01 o 
  -4   4   1       32.21       63.20     51.14 o 
  -3   4   1     1706.32     1829.58    116.09 o 
  -2   4   1      928.06     1086.57     79.97 o 
  -1   4   1     2597.05     2610.29    124.20 o 
   0   4   1      256.31      301.58     73.45 o 
   1   4   1     3973.72     3820.33    146.42 o 
   2   4   1      279.68      333.83     69.75 o 
   3   4   1     3295.45     3259.32    175.08 o 
   4   4   1      784.28      708.78    126.90 o 
  -9   5   1      899.45     1145.74    175.92 o 
  -8   5   1      360.92      366.96    113.17 o 
  -7   5   1     5383.45     5045.24    188.46 o 
  -6   5   1     2435.94     2428.79    135.11 o 
  -5   5   1     5176.44     4926.13    196.20 o 
  -4   5   1     2491.21     2556.46    142.14 o 
  -3   5   1     4321.57     4104.95    193.01 o 
  -2   5   1      362.66      397.80     99.72 o 
  -1   5   1     3831.67     3752.44    168.21 o 
   0   5   1     1517.46     1649.62    126.16 o 
   1   5   1     4310.38     4400.50    162.71 o 
   2   5   1      385.81      428.19     90.33 o 
   3   5   1      296.04      227.16     97.32 o 
   4   5   1      480.61      523.83    131.51 o 
   5   5   1       78.08      196.89    123.92 o 
 -11   6   1       67.45       88.65    122.75 o 
 -10   6   1       69.52      115.31    130.22 o 
  -9   6   1     1148.95      886.99    162.72 o 
  -8   6   1      461.97      574.85    139.81 o 
  -7   6   1     2105.75     2071.98    167.11 o 
  -6   6   1     3302.54     3234.44    182.63 o 
  -5   6   1     2374.79     2501.81    157.57 o 
  -4   6   1      933.89     1026.11    139.92 o 
  -3   6   1     2631.87     2534.44    155.64 o 
  -2   6   1      260.49      265.49     94.16 o 
  -1   6   1     4325.40     4234.08    205.07 o 
   0   6   1       11.21       17.67     66.95 o 
   1   6   1      816.22      791.20    129.56 o 
   2   6   1      212.17      169.59     90.49 o 
   3   6   1      822.53      750.23    166.65 o 
   4   6   1      701.60      790.32    181.82 o 
   5   6   1      446.18      586.48    187.46 o 
 -11   7   1      588.42      592.46    194.18 o 
 -10   7   1      500.93      327.44    140.04 o 
  -9   7   1     1494.44     1338.17    216.78 o 
  -8   7   1      250.71      301.23    112.70 o 
  -7   7   1      506.38      630.24    139.78 o 
  -6   7   1     2136.91     1950.75    210.77 o 
  -5   7   1     5396.05     5050.60    250.52 o 
  -4   7   1      515.28      558.82    113.75 o 
  -3   7   1     3203.65     3075.92    213.60 o 
  -2   7   1      377.63      376.12    141.70 o 
  -1   7   1      859.10      857.29    154.71 o 
   0   7   1      153.49       78.97     90.46 o 
   1   7   1      405.71      553.59    132.76 o 
   2   7   1       93.40      108.65    105.33 o 
   3   7   1      140.64      122.91    121.28 o 
   4   7   1       23.14       21.29    124.00 o 
 -10   8   1       92.85      109.29    123.64 o 
  -9   8   1      112.84      177.24    136.99 o 
  -8   8   1       67.55      108.07    100.70 o 
  -7   8   1      235.23      236.26    109.32 o 
  -6   8   1      492.87      420.78    126.83 o 
  -5   8   1      391.05      410.93    133.96 o 
  -4   8   1      800.85      770.80    168.49 o 
  -3   8   1      297.31      400.93    130.71 o 
  -2   8   1      215.67      201.63    118.01 o 
  -1   8   1      437.98      576.69    141.94 o 
   0   8   1       45.69      112.53    100.72 o 
   1   8   1      472.93      433.01    153.95 o 
   2   8   1      170.91      285.34    147.09 o 
 -10   9   1       27.93      184.96    140.43 o 
  -9   9   1      418.16      399.69    165.15 o 
  -8   9   1      112.47      116.72    111.24 o 
  -7   9   1     1548.69     1448.23    229.00 o 
  -6   9   1     1143.08      985.17    196.78 o 
  -5   9   1      925.49     1085.17    206.65 o 
  -4   9   1      459.72      492.80    150.39 o 
  -3   9   1      876.31      807.75    181.72 o 
  -2   9   1      100.30       91.10    114.21 o 
  -1   9   1      483.95      451.45    146.77 o 
   0   9   1        0.02       -0.09    119.87 o 
   1   9   1      411.49      653.54    206.82 o 
  -9  10   1       26.71       80.22    139.86 o 
  -8  10   1      106.40      111.49    132.63 o 
  -7  10   1      521.82      540.58    166.08 o 
  -6  10   1       78.70      115.58    123.60 o 
  -5  10   1       68.68       59.05    126.41 o 
  -4  10   1      691.20      798.79    185.56 o 
  -3  10   1      119.77      114.30    132.89 o 
  -2  10   1      173.38      174.84    135.37 o 
  -1  10   1      430.78      415.37    179.34 o 
  -7  11   1      574.55      672.67    190.21 o 
  -6  11   1       68.81      153.64    140.67 o 
  -5  11   1      411.30      323.73    165.64 o 
  -4  11   1       24.66       91.87    132.60 o 
  -1   1   2     4465.82     5141.80     84.58 o 
   0   1   2    20861.93    22847.93    259.27 o 
   1   1   2    10294.75    10862.32    159.73 o 
  -3   2   2     3612.43     3680.09    109.25 o 
  -2   2   2     1146.56     1202.53     66.95 o 
  -1   2   2    10891.01    11427.00    178.74 o 
   0   2   2    12423.92    14098.94    195.83 o 
   1   2   2    10387.73    10875.96    205.91 o 
   2   2   2     1193.11     1171.26     81.49 o 
  -5   3   2     3146.92     3341.84    131.13 o 
  -4   3   2      689.93      731.57     78.55 o 
  -3   3   2        5.94       46.30     37.57 o 
  -2   3   2     3860.78     3867.36    132.14 o 
  -1   3   2    10157.55    10407.70    168.70 o 
   0   3   2    10329.93    10388.35    173.06 o 
   1   3   2     3169.84     3060.54    134.23 o 
   2   3   2     6190.55     5946.38    204.05 o 
   3   3   2     2842.18     2999.86    119.22 o 
  -7   4   2     3655.29     3475.71    181.04 o 
  -6   4   2     1018.50      887.06    106.24 o 
  -5   4   2     3183.96     3149.29    134.29 o 
  -4   4   2     3460.65     3582.93    126.57 o 
  -3   4   2      544.49      589.68     85.99 o 
  -2   4   2     1228.95     1178.77     77.59 o 
  -1   4   2     3196.55     3110.26    112.97 o 
   0   4   2      146.48      296.62     68.03 o 
   1   4   2     1564.09     1719.62    107.04 o 
   2   4   2      797.04      837.48    111.61 o 
   3   4   2      809.74      856.33    124.17 o 
   4   4   2      778.38      715.92    124.03 o 
  -9   5   2      597.18      601.09    135.85 o 
  -8   5   2      457.70      479.10    113.76 o 
  -7   5   2     1729.41     1783.38    135.55 o 
  -6   5   2     5591.55     5538.20    191.74 o 
  -5   5   2      302.80      518.60     95.91 o 
  -4   5   2     3197.54     3186.78    157.33 o 
  -3   5   2     3323.09     3358.17    158.17 o 
  -2   5   2     6242.65     6233.37    180.92 o 
  -1   5   2     1577.05     1793.17    113.66 o 
   0   5   2     4340.09     4266.35    181.10 o 
   1   5   2     1066.15     1105.56    114.47 o 
   2   5   2     3329.66     3097.48    159.87 o 
   3   5   2      168.20      200.95     92.02 o 
   4   5   2      588.23      638.30    142.88 o 
   5   5   2      170.44      279.49    125.21 o 
 -11   6   2      480.78      383.62    174.06 o 
 -10   6   2      311.12      322.32    130.97 o 
  -9   6   2     1615.36     1501.02    201.98 o 
  -8   6   2      865.82      795.35    147.98 o 
  -7   6   2     2014.87     2068.10    161.63 o 
  -6   6   2        7.84       48.67     69.59 o 
  -5   6   2     5724.50     5689.04    227.71 o 
  -4   6   2      996.03      953.17    128.53 o 
  -3   6   2     2775.13     2678.21    147.16 o 
  -2   6   2      766.22      831.30    107.34 o 
  -1   6   2     1050.83     1238.86    127.66 o 
   0   6   2      114.05       83.54     72.90 o 
   1   6   2      610.50      708.94    115.81 o 
   2   6   2      157.69      196.48     98.69 o 
   3   6   2      208.46      128.53    107.89 o 
   4   6   2       17.06       62.92    109.73 o 
   5   6   2       60.27      114.89    130.81 o 
 -11   7   2      133.20      180.53    150.36 o 
 -10   7   2      202.92      198.69    129.02 o 
  -9   7   2       81.27      147.15    136.39 o 
  -8   7   2      824.99      782.92    153.62 o 
  -7   7   2        1.61       65.44     94.51 o 
  -6   7   2     2124.67     2186.74    171.28 o 
  -5   7   2     1758.38     1642.44    178.98 o 
  -4   7   2     3648.99     3680.40    198.04 o 
  -3   7   2      824.88      786.38    151.33 o 
  -2   7   2     3291.68     3020.57    253.44 o 
  -1   7   2      634.79      628.09    154.31 o 
   0   7   2     1735.91     1573.08    184.99 o 
   1   7   2      752.77      798.25    150.40 o 
   2   7   2      684.87      593.04    154.00 o 
   3   7   2      287.78      388.57    142.99 o 
   4   7   2      687.94      509.94    179.63 o 
 -10   8   2      245.08      224.50    139.42 o 
  -9   8   2      313.84      323.52    148.21 o 
  -8   8   2      265.06      296.19    117.32 o 
  -7   8   2      802.17      559.07    143.00 o 
  -6   8   2      907.48      874.45    171.75 o 
  -5   8   2      462.58      569.78    164.53 o 
  -4   8   2      791.60      966.84    202.98 o 
  -3   8   2      184.85      178.66    107.41 o 
  -2   8   2      145.48      103.10    125.90 o 
  -1   8   2      753.88      741.44    151.39 o 
   0   8   2       63.49        7.23     94.02 o 
   1   8   2      429.38      428.54    163.19 o 
   2   8   2       24.04       65.80    123.94 o 
 -10   9   2      166.97      252.84    163.13 o 
  -9   9   2       21.35       65.72    130.59 o 
  -8   9   2      334.78      276.08    127.14 o 
  -7   9   2       77.69      115.72    114.84 o 
  -6   9   2     1711.95     1731.60    232.62 o 
  -5   9   2      581.13      696.54    171.11 o 
  -4   9   2      568.72      543.97    156.48 o 
  -3   9   2      198.75      117.09    112.60 o 
  -2   9   2      691.39      622.02    169.19 o 
  -1   9   2      454.51      494.82    151.88 o 
   0   9   2      940.05     1020.45    209.26 o 
   1   9   2       71.01      150.06    131.19 o 
  -9  10   2      168.37      212.24    164.25 o 
  -8  10   2      260.09      422.46    159.02 o 
  -7  10   2      210.33      140.23    126.71 o 
  -6  10   2      316.66      417.04    152.98 o 
  -5  10   2      175.39      155.56    129.22 o 
  -4  10   2       14.49      127.39    127.39 o 
  -3  10   2      303.06      413.24    162.17 o 
  -2  10   2       23.18      163.20    125.66 o 
  -1  10   2       66.37      207.46    161.73 o 
  -7  11   2      138.50       59.42    133.32 o 
  -6  11   2      465.15      428.53    161.69 o 
  -5  11   2       55.60       24.98    135.92 o 
  -4  11   2      647.23      602.85    187.21 o 
  -1   1   3     3782.11     3947.52     93.18 o 
   0   1   3      227.97      340.00     39.76 o 
   1   1   3    11106.45    12076.10    174.46 o 
  -3   2   3      570.55      618.17     63.49 o 
  -2   2   3     4740.44     4575.86    113.91 o 
  -1   2   3    11236.85    11999.01    189.27 o 
   0   2   3    32635.88    34586.93    315.31 o 
   1   2   3     7507.35     8155.25    149.53 o 
   2   2   3     8225.99     8070.72    190.24 o 
  -5   3   3        0.34       24.08     43.16 o 
  -4   3   3     1462.54     1532.74     89.46 o 
  -3   3   3      619.49      704.73     72.63 o 
  -2   3   3      572.60      679.18     68.57 o 
  -1   3   3     7497.47     7992.47    201.62 o 
   0   3   3      652.87      929.47     67.58 o 
   1   3   3     3628.86     3441.74    140.50 o 
   2   3   3     4699.36     4836.97    185.77 o 
   3   3   3      635.90      647.54     87.72 o 
  -7   4   3     1936.75     1910.34    168.34 o 
  -6   4   3     4539.82     4546.71    170.85 o 
  -5   4   3     1809.06     1850.65    108.84 o 
  -4   4   3      829.63      905.48     87.92 o 
  -3   4   3     1339.59     1353.00     83.07 o 
  -2   4   3     8036.55     7704.41    190.75 o 
  -1   4   3     3775.08     3636.04    116.17 o 
   0   4   3    16246.01    17571.10    253.52 o 
   1   4   3     2766.71     2568.59    141.00 o 
   2   4   3     3137.22     2949.13    156.03 o 
   3   4   3      305.05      277.31     84.68 o 
   4   4   3     1441.70     1509.22    161.87 o 
  -9   5   3       43.72      157.35     94.57 o 
  -8   5   3     2580.21     2463.60    188.28 o 
  -7   5   3      134.98      196.49     78.91 o 
  -6   5   3      208.16      127.64     67.15 o 
  -5   5   3     2531.70     2524.12    148.89 o 
  -4   5   3     1775.85     1930.14    129.75 o 
  -3   5   3        0.25       -9.84     43.99 o 
  -2   5   3     4576.70     4851.15    148.86 o 
  -1   5   3     2826.05     2947.81    120.75 o 
   0   5   3       35.92      -16.02     52.19 o 
   1   5   3      960.37      912.65    104.72 o 
   2   5   3      467.19      511.59    102.60 o 
   3   5   3      431.25      436.86    110.73 o 
   4   5   3       62.38       12.98     78.11 o 
   5   5   3      429.78      560.94    155.05 o 
 -11   6   3       76.89      176.58    163.83 o 
 -10   6   3      649.71      591.87    160.73 o 
  -9   6   3      212.76      278.38    112.79 o 
  -8   6   3     1624.86     1782.84    192.95 o 
  -7   6   3     1034.08      924.52    139.65 o 
  -6   6   3     5445.03     5399.12    231.68 o 
  -5   6   3      169.56       93.92     74.23 o 
  -4   6   3     4545.51     4255.31    198.59 o 
  -3   6   3      619.01      733.08     88.83 o 
  -2   6   3     3114.36     3139.09    142.37 o 
  -1   6   3      902.46      942.40    110.11 o 
   0   6   3     2143.30     2146.73    179.51 o 
   1   6   3     1201.33     1116.24    170.94 o 
   2   6   3      579.66      478.50    117.49 o 
   3   6   3      677.07      751.40    165.40 o 
   4   6   3      227.65      257.46    132.91 o 
   5   6   3      128.83      177.06    137.50 o 
 -11   7   3      195.14      135.54    165.32 o 
 -10   7   3      577.17      569.39    168.20 o 
  -9   7   3      140.22       12.92    119.29 o 
  -8   7   3      649.94      815.40    156.15 o 
  -7   7   3      295.56      245.52     95.28 o 
  -6   7   3     1102.51     1013.39    149.15 o 
  -5   7   3      156.02      121.97     84.05 o 
  -4   7   3     1866.20     1869.59    181.57 o 
  -3   7   3      323.31      208.52    101.96 o 
  -2   7   3      445.08      458.43    149.72 o 
  -1   7   3     1128.75     1016.16    160.49 o 
   0   7   3      707.77      531.83    132.84 o 
   1   7   3      168.46      296.88    109.28 o 
   2   7   3        4.94       44.84    102.39 o 
   3   7   3      440.63      594.14    165.50 o 
   4   7   3       85.60       39.33    130.45 o 
 -10   8   3      211.51      350.22    146.10 o 
  -9   8   3      243.35      216.04    137.74 o 
  -8   8   3        5.14       74.74     93.47 o 
  -7   8   3      664.86      707.25    162.35 o 
  -6   8   3     1619.32     1552.02    212.52 o 
  -5   8   3     2635.93     2782.57    254.59 o 
  -4   8   3     1449.02     1571.50    235.05 o 
  -3   8   3      405.39      476.04    136.12 o 
  -2   8   3      560.36      485.67    168.48 o 
  -1   8   3      156.29      198.89    116.90 o 
   0   8   3     1106.64     1326.10    196.23 o 
   1   8   3      146.71      311.16    137.62 o 
   2   8   3      731.58      790.60    187.60 o 
 -10   9   3      207.46      327.26    157.86 o 
  -9   9   3       66.89      165.84    132.16 o 
  -8   9   3      261.90      379.56    134.58 o 
  -7   9   3      146.84      141.81    105.48 o 
  -6   9   3      224.38      165.20    134.07 o 
  -5   9   3       50.02       88.50    132.10 o 
  -4   9   3       72.17       97.50    119.51 o 
  -3   9   3      664.80      678.80    191.15 o 
  -2   9   3        5.88      -52.00    100.19 o 
  -1   9   3      145.40      193.96    123.80 o 
   0   9   3      307.15      461.19    171.18 o 
   1   9   3      321.01      296.11    147.67 o 
  -9  10   3      194.21      254.42    174.51 o 
  -8  10   3      212.37      365.36    156.33 o 
  -7  10   3      605.70      632.36    172.26 o 
  -6  10   3      649.85      840.85    198.77 o 
  -5  10   3      415.51      485.85    170.45 o 
  -4  10   3      209.42      346.59    145.04 o 
  -3  10   3      411.69      418.59    157.35 o 
  -2  10   3      751.32      921.39    209.29 o 
  -1  10   3      319.57      361.23    175.45 o 
  -7  11   3      187.26      172.05    261.07 o 
  -6  11   3       76.16      231.65    147.03 o 
  -5  11   3      122.45       18.44    128.69 o 
  -4  11   3       90.81      106.35    254.20 o 
  -1   1   4     2565.28     2527.75     79.78 o 
   0   1   4     5119.60     5645.94    108.70 o 
   1   1   4     7337.97     7698.23    146.43 o 
  -3   2   4     4329.48     4378.24    120.35 o 
  -2   2   4        1.44       67.13     40.29 o 
  -1   2   4     7320.88     7281.84    154.69 o 
   0   2   4     3517.26     3981.68    119.44 o 
   1   2   4    10236.27     9983.19    171.72 o 
   2   2   4     1713.59     1984.43    105.26 o 
  -5   3   4     3466.61     3209.84    128.95 o 
  -4   3   4      621.35      651.65     77.37 o 
  -3   3   4     3435.54     3415.95    118.87 o 
  -2   3   4     4362.11     3995.17    137.39 o 
  -1   3   4    10470.10     9925.24    215.67 o 
   0   3   4    12038.80    12062.13    203.10 o 
   1   3   4     7936.09     8261.44    174.60 o 
   2   3   4     1761.64     1838.39    101.91 o 
   3   3   4     3351.51     3175.04    145.20 o 
  -7   4   4      835.77      951.81    137.63 o 
  -6   4   4      945.00     1100.03    108.43 o 
  -5   4   4     1095.13     1286.06    102.98 o 
  -4   4   4      168.56      131.88     52.18 o 
  -3   4   4      652.59      702.24     77.89 o 
  -2   4   4     1676.30     1994.10    103.49 o 
  -1   4   4     7731.47     7995.46    220.32 o 
   0   4   4     4508.49     4432.37    157.48 o 
   1   4   4     5391.24     4967.14    188.02 o 
   2   4   4       21.37       17.33     61.83 o 
   3   4   4     2114.43     2102.96    159.90 o 
   4   4   4      104.28       30.25     73.10 o 
  -9   5   4     1186.17     1345.87    179.96 o 
  -8   5   4      552.54      603.64    132.57 o 
  -7   5   4     5467.35     5117.12    201.25 o 
  -6   5   4     2588.35     2470.92    139.59 o 
  -5   5   4     2498.25     2209.95    142.45 o 
  -4   5   4     1107.08     1287.34     95.02 o 
  -3   5   4     3310.32     3096.66    132.29 o 
  -2   5   4     1731.51     1817.86    121.28 o 
  -1   5   4     5373.92     4964.86    184.13 o 
   0   5   4      542.56      671.73     95.05 o 
   1   5   4     1262.31     1215.76    130.01 o 
   2   5   4       25.33       41.13     68.05 o 
   3   5   4      600.91      662.65    128.24 o 
   4   5   4       44.28       67.03     85.09 o 
   5   5   4      161.77      171.51    128.98 o 
 -11   6   4      100.04      120.85    134.77 o 
 -10   6   4      118.51      218.56    117.64 o 
  -9   6   4      445.20      329.91    114.24 o 
  -8   6   4      298.48      337.63    115.90 o 
  -7   6   4      965.86      921.11    137.53 o 
  -6   6   4     5016.14     4736.76    219.77 o 
  -5   6   4     2554.06     2504.14    162.71 o 
  -4   6   4      895.72      877.88    126.17 o 
  -3   6   4     3423.62     3172.20    135.22 o 
  -2   6   4       25.12       47.50     64.64 o 
  -1   6   4     1181.47     1102.06    151.65 o 
   0   6   4      902.76      924.29    148.79 o 
   1   6   4       79.61       35.54     87.77 o 
   2   6   4      793.60      729.96    138.37 o 
   3   6   4      738.96      899.58    166.99 o 
   4   6   4      459.59      505.57    157.95 o 
   5   6   4      409.94      492.71    171.27 o 
 -10   7   4      100.24       78.22    113.68 o 
  -9   7   4     1408.73     1435.65    214.56 o 
  -8   7   4      333.25      229.38    108.23 o 
  -7   7   4      947.48      921.70    143.54 o 
  -6   7   4      948.36      964.50    145.89 o 
  -5   7   4     5509.68     4851.43    231.45 o 
  -4   7   4      810.59      935.90    149.80 o 
  -3   7   4     2067.64     1907.35    165.53 o 
  -2   7   4       23.82      -16.99     86.92 o 
  -1   7   4       63.40       11.92     82.16 o 
   0   7   4      538.60      652.63    141.68 o 
   1   7   4      558.81      786.75    144.95 o 
   2   7   4       59.07      117.75    111.38 o 
   3   7   4      247.75      377.40    141.83 o 
 -10   8   4      127.79      117.21    140.46 o 
  -9   8   4      305.73      490.92    171.71 o 
  -8   8   4      153.18      322.65    131.08 o 
  -7   8   4      300.17      297.03    113.43 o 
  -6   8   4      327.11      380.32    123.84 o 
  -5   8   4      559.62      659.85    157.08 o 
  -4   8   4      108.03      131.87    106.32 o 
  -3   8   4      580.13      542.01    138.88 o 
  -2   8   4      750.60      698.47    181.26 o 
  -1   8   4      571.56      596.41    155.96 o 
   0   8   4      293.16      376.20    125.23 o 
   1   8   4      552.50      707.80    162.31 o 
   2   8   4      101.00      159.03    123.37 o 
 -10   9   4      116.81       91.72    140.80 o 
  -9   9   4      142.64      166.37    144.68 o 
  -8   9   4      281.98      294.90    129.75 o 
  -7   9   4     1462.68     1502.64    233.25 o 
  -6   9   4      440.90      553.46    174.93 o 
  -5   9   4     1227.09     1177.59    234.07 o 
  -4   9   4       52.26       85.66    121.45 o 
  -3   9   4      690.45      533.81    180.18 o 
  -2   9   4       68.19      -15.95    122.92 o 
  -1   9   4      529.06      628.65    169.54 o 
   0   9   4       48.42      114.60    129.85 o 
   1   9   4      541.01      802.86    193.47 o 
  -9  10   4      126.57      198.23    160.78 o 
  -8  10   4      129.12       52.76    129.45 o 
  -7  10   4       97.97      151.57    128.20 o 
  -6  10   4      122.04       82.22    125.95 o 
  -5  10   4      149.68      151.00    127.02 o 
  -4  10   4      451.89      579.86    170.84 o 
  -3  10   4      241.20      354.57    152.03 o 
  -2  10   4      101.73       67.39    130.11 o 
  -1  10   4      567.38      590.34    202.66 o 
  -6  11   4      106.41       81.95    130.84 o 
  -5  11   4      413.74      391.49    176.69 o 
  -1   1   5       11.97       19.20     35.12 o 
   0   1   5      193.64      158.04     34.84 o 
   1   1   5     5158.33     5107.22    125.05 o 
  -3   2   5     2378.19     2270.00     92.20 o 
  -2   2   5       36.42      123.62     44.22 o 
  -1   2   5     4977.86     4703.05    122.26 o 
   0   2   5      525.17      444.97     52.77 o 
   1   2   5     5401.67     5067.07    128.96 o 
   2   2   5     2898.08     2954.98    102.84 o 
  -5   3   5     2433.56     2547.03    116.84 o 
  -4   3   5      854.97      930.22     82.84 o 
  -3   3   5      305.94      275.83     55.88 o 
  -2   3   5     2300.46     2136.76     98.23 o 
  -1   3   5     5373.31     4986.12    161.08 o 
   0   3   5    11463.86    12175.35    197.14 o 
   1   3   5     6925.25     6876.73    178.47 o 
   2   3   5     6807.68     6603.91    184.61 o 
   3   3   5     4049.94     3905.78    164.62 o 
  -7   4   5     2022.51     2005.18    161.36 o 
  -6   4   5     2122.60     2021.49    122.54 o 
  -5   4   5     3054.82     3136.91    138.86 o 
  -4   4   5        3.45      -10.18     41.82 o 
  -3   4   5      819.06      838.76     86.90 o 
  -2   4   5     2973.48     2874.59    123.11 o 
  -1   4   5     7159.94     7019.21    211.93 o 
   0   4   5      350.77      345.71     59.18 o 
   1   4   5     5397.17     5219.97    193.43 o 
   2   4   5     1227.49     1348.64    135.24 o 
   3   4   5      631.60      612.06    117.80 o 
   4   4   5      174.82      204.11     91.06 o 
  -9   5   5      160.37      232.06    102.56 o 
  -8   5   5     1523.38     1525.99    194.40 o 
  -7   5   5      867.30      791.02    124.90 o 
  -6   5   5     3494.66     3596.77    163.54 o 
  -5   5   5     1054.78     1202.43    113.90 o 
  -4   5   5     3006.96     2883.61    129.25 o 
  -3   5   5     2549.65     2466.67    125.53 o 
  -2   5   5     6996.54     6512.65    207.86 o 
  -1   5   5     5223.92     5390.33    207.57 o 
   0   5   5     6270.20     6189.67    170.97 o 
   1   5   5      940.65      944.61    122.03 o 
   2   5   5     1014.55      898.53    136.66 o 
   3   5   5      338.53      352.83    104.41 o 
   4   5   5      867.47     1103.00    165.41 o 
   5   5   5      399.97      402.61    147.13 o 
 -11   6   5      581.49      506.62    176.69 o 
 -10   6   5      164.06      148.89    108.02 o 
  -9   6   5     1434.83     1581.22    190.72 o 
  -8   6   5      226.65      250.90    110.72 o 
  -7   6   5     2260.72     2057.40    171.09 o 
  -6   6   5       66.94       44.65     73.81 o 
  -5   6   5     3520.48     3434.44    186.64 o 
  -4   6   5     2110.43     2008.80    124.51 o 
  -3   6   5     3947.91     3799.77    143.38 o 
  -2   6   5     1219.11     1353.49    132.18 o 
  -1   6   5      983.37     1021.95    120.03 o 
   0   6   5     1799.49     1830.01    176.83 o 
   1   6   5      315.01      362.73    117.98 o 
   2   6   5      640.00      755.08    144.78 o 
   3   6   5       37.57       30.43     90.81 o 
   4   6   5      112.77      161.39    118.32 o 
   5   6   5       39.39       -3.75    123.83 o 
 -10   7   5      287.61      252.49    134.63 o 
  -9   7   5      232.29      243.06    141.66 o 
  -8   7   5      786.17      950.97    157.83 o 
  -7   7   5       39.89       71.80     79.85 o 
  -6   7   5     2284.49     2480.09    182.87 o 
  -5   7   5      872.97      814.23    135.55 o 
  -4   7   5     2096.00     2125.98    187.17 o 
  -3   7   5      665.12      697.81    133.75 o 
  -2   7   5     1003.87      886.46    162.41 o 
  -1   7   5      270.58      306.24    111.56 o 
   0   7   5     1467.42     1304.77    184.06 o 
   1   7   5      456.65      518.92    139.51 o 
   2   7   5     1173.51     1233.38    196.02 o 
   3   7   5      114.03      210.92    129.95 o 
 -10   8   5      300.21      354.94    175.98 o 
  -9   8   5      186.69      129.68    116.34 o 
  -8   8   5      976.68     1031.56    193.02 o 
  -7   8   5      813.26      892.40    164.17 o 
  -6   8   5      248.98      156.80     96.13 o 
  -5   8   5     1500.15     1459.34    188.10 o 
  -4   8   5      171.65      291.61    112.96 o 
  -3   8   5      322.30      312.67    128.70 o 
  -2   8   5      594.27      604.56    169.89 o 
  -1   8   5      482.59      553.38    150.34 o 
   0   8   5      301.55      310.72    124.73 o 
   1   8   5      361.00      372.14    134.87 o 
   2   8   5      257.40      260.58    139.11 o 
 -10   9   5      118.92      147.57    159.88 o 
  -9   9   5       25.71       88.64    138.36 o 
  -8   9   5      177.23      190.89    131.58 o 
  -7   9   5      224.92      274.45    129.10 o 
  -6   9   5     1442.54     1606.35    245.38 o 
  -5   9   5      163.67      202.57    140.89 o 
  -4   9   5      860.58     1026.58    212.87 o 
  -3   9   5       44.32       83.54    127.48 o 
  -2   9   5     1142.32     1387.33    224.21 o 
  -1   9   5      361.23      251.98    162.57 o 
   0   9   5     1297.32     1398.40    239.09 o 
   1   9   5      154.91      277.07    147.05 o 
  -9  10   5      101.95      211.43    148.68 o 
  -8  10   5      295.67      381.80    151.27 o 
  -7  10   5      289.56      199.79    144.70 o 
  -6  10   5      182.52      208.24    151.95 o 
  -5  10   5      412.41      446.57    180.81 o 
  -4  10   5      113.77       57.62    143.61 o 
  -3  10   5      115.84      243.64    136.85 o 
  -2  10   5      248.64      338.51    148.59 o 
  -1  10   5      141.77      279.46    150.63 o 
  -6  11   5      596.64      326.24    153.72 o 
  -5  11   5       41.11      111.81    137.69 o 
   0   0   6      110.73       79.54     51.89 o 
  -1   1   6     1702.20     1694.49     82.73 o 
   0   1   6    11292.30    12403.21    161.39 o 
   1   1   6     1682.94     1697.72     73.02 o 
  -3   2   6     2585.02     2568.71     98.15 o 
  -2   2   6     5429.52     4971.01    127.74 o 
  -1   2   6     1559.74     1465.40     81.46 o 
   0   2   6     1408.50     1116.99     72.73 o 
   1   2   6     1116.87     1198.49     81.28 o 
   2   2   6     8781.38     8206.46    205.23 o 
  -5   3   6      281.88      241.19     60.34 o 
  -4   3   6      493.87      684.74     81.30 o 
  -3   3   6     4024.17     3694.01    127.75 o 
  -2   3   6     2670.47     2687.24    110.62 o 
  -1   3   6     1196.31     1415.54     99.28 o 
   0   3   6     7856.87     7647.09    160.75 o 
   1   3   6     5414.50     5293.64    148.11 o 
   2   3   6     4797.66     4721.05    163.49 o 
   3   3   6     1840.80     1834.95    126.54 o 
  -7   4   6     1453.62     1469.16    166.25 o 
  -6   4   6     2897.60     2798.70    140.53 o 
  -5   4   6      716.67      781.87     95.58 o 
  -4   4   6     6027.35     6165.08    180.66 o 
  -3   4   6      433.76      567.93     78.46 o 
  -2   4   6     8675.90     8042.23    200.91 o 
  -1   4   6     5418.14     5407.39    192.67 o 
   0   4   6    22962.87    23970.45    404.99 o 
   1   4   6     1156.61     1263.36     92.64 o 
   2   4   6     2400.82     2144.70    148.28 o 
   3   4   6      183.34      262.09     89.90 o 
   4   4   6     1974.67     2014.59    175.80 o 
  -9   5   6      327.52      400.52    124.85 o 
  -8   5   6      943.65      947.96    159.49 o 
  -7   5   6      447.21      540.60    111.23 o 
  -6   5   6      559.21      529.90     95.25 o 
  -5   5   6     2400.02     2421.71    132.88 o 
  -4   5   6      679.00      650.83     88.77 o 
  -3   5   6      309.24      303.75     69.95 o 
  -2   5   6     4707.27     4556.52    179.14 o 
  -1   5   6     1184.51     1284.41    128.60 o 
   0   5   6     3349.20     3411.13    132.03 o 
   1   5   6     2064.65     1964.92    135.47 o 
   2   5   6       94.19      108.10     74.35 o 
   3   5   6      246.13      312.81    102.49 o 
   4   5   6      533.19      537.16    139.93 o 
   5   5   6      414.24      425.39    153.19 o 
 -11   6   6      107.19      216.32    148.94 o 
 -10   6   6     1054.59     1314.46    206.28 o 
  -9   6   6       22.27       70.31     87.44 o 
  -8   6   6     1292.69     1506.91    214.30 o 
  -7   6   6       30.55       14.70     75.50 o 
  -6   6   6     2756.42     3005.34    182.96 o 
  -5   6   6      562.72      605.53    112.95 o 
  -4   6   6     2900.70     2714.52    142.30 o 
  -3   6   6     1846.77     1725.75    132.79 o 
  -2   6   6     2423.53     2247.13    145.34 o 
  -1   6   6     2058.39     1888.44    148.40 o 
   0   6   6     3076.90     2918.67    202.68 o 
   1   6   6      974.30      969.95    151.15 o 
   2   6   6      894.18      784.70    154.50 o 
   3   6   6      616.15      580.22    145.11 o 
   4   6   6      398.83      557.44    150.42 o 
   5   6   6       64.68      139.80    145.74 o 
 -10   7   6      382.09      419.39    138.35 o 
  -9   7   6       67.53      110.18    113.19 o 
  -8   7   6      902.71      946.83    162.14 o 
  -7   7   6      265.80      336.82    102.00 o 
  -6   7   6       43.16       54.64     81.91 o 
  -5   7   6      451.29      507.97    114.45 o 
  -4   7   6     1432.84     1465.14    174.24 o 
  -3   7   6      207.25      188.74     96.53 o 
  -2   7   6       78.26       45.09     84.30 o 
  -1   7   6      935.73      894.82    170.39 o 
   0   7   6       36.25       46.74     92.17 o 
   1   7   6      506.72      497.72    126.33 o 
   2   7   6      172.87      304.84    124.10 o 
   3   7   6      300.23      288.83    125.53 o 
 -10   8   6      138.06      111.61    134.56 o 
  -9   8   6      254.21      282.57    147.85 o 
  -8   8   6       26.19      169.72    117.28 o 
  -7   8   6      879.71      915.80    165.45 o 
  -6   8   6     1289.40     1286.10    185.64 o 
  -5   8   6      946.62      998.94    163.99 o 
  -4   8   6     1978.56     1962.43    189.79 o 
  -3   8   6      198.96      178.12    108.81 o 
  -2   8   6      831.79      836.99    178.48 o 
  -1   8   6      495.85      523.57    152.07 o 
   0   8   6     1394.62     1996.86    224.02 o 
   1   8   6      265.52      350.35    123.52 o 
   2   8   6      781.24      845.54    197.39 o 
 -10   9   6      217.41      157.87    168.98 o 
  -9   9   6      288.99      498.89    202.19 o 
  -8   9   6      261.09      263.15    125.09 o 
  -7   9   6       70.70      184.56    116.54 o 
  -6   9   6       22.90      -11.08     98.98 o 
  -5   9   6      316.70      374.59    153.51 o 
  -4   9   6      525.72      555.37    177.78 o 
  -3   9   6      605.85      737.00    192.84 o 
  -2   9   6      170.85      296.61    140.70 o 
  -1   9   6      268.94      222.34    155.87 o 
   0   9   6      331.29      420.52    161.90 o 
   1   9   6      247.10      299.74    157.39 o 
  -9  10   6      201.87      324.23    179.40 o 
  -8  10   6      120.09      165.43    134.50 o 
  -7  10   6      375.18      516.10    182.41 o 
  -6  10   6     1065.17     1159.15    246.05 o 
  -5  10   6      436.94      478.68    184.62 o 
  -4  10   6      431.51      557.25    183.59 o 
  -3  10   6      302.49      354.06    177.72 o 
  -2  10   6      769.14     1020.01    213.38 o 
  -1  10   6      249.44      420.79    209.03 o 
  -6  11   6      114.17      107.08    178.64 o 
  -5  11   6       68.52       83.69    177.93 o 
  -1   1   7     1265.14     1542.81     85.41 o 
   0   1   7    46309.25    52186.15    600.17 o 
   1   1   7    16215.63    16969.39    206.55 o 
  -3   2   7     2564.27     2334.10     97.35 o 
  -2   2   7      784.15      702.87     69.84 o 
  -1   2   7    16191.42    16912.63    253.94 o 
   0   2   7      925.10     1142.92     70.16 o 
   1   2   7    12175.07    11925.22    311.81 o 
   2   2   7      329.28      322.17     67.85 o 
  -5   3   7     5305.24     5081.08    158.40 o 
  -4   3   7     4118.43     4122.13    142.20 o 
  -3   3   7     2065.78     1964.40    100.93 o 
  -2   3   7     2647.54     2491.20    109.64 o 
  -1   3   7    12019.91    11830.40    227.37 o 
   0   3   7     5242.63     4692.26    131.37 o 
   1   3   7     5513.17     5610.19    155.54 o 
   2   3   7     3965.69     3876.43    152.97 o 
   3   3   7     1219.76     1081.96    117.57 o 
  -7   4   7      166.44      165.17     84.97 o 
  -6   4   7      189.29      238.84     70.18 o 
  -5   4   7      672.75      821.97     95.51 o 
  -4   4   7     1088.03     1117.88     99.17 o 
  -3   4   7     4083.35     3916.90    147.85 o 
  -2   4   7      340.02      365.09     71.88 o 
  -1   4   7     5857.97     5659.57    201.45 o 
   0   4   7        7.87       38.56     40.19 o 
   1   4   7     5071.29     4868.44    156.02 o 
   2   4   7      245.88      244.16     81.80 o 
   3   4   7      753.30      876.26    134.62 o 
   4   4   7       55.57      141.71     84.82 o 
  -9   5   7     1292.63     1511.44    207.69 o 
  -8   5   7      561.92      730.26    145.38 o 
  -7   5   7     1312.15     1411.80    147.32 o 
  -6   5   7     1350.97     1384.28    125.57 o 
  -5   5   7     1864.39     1734.54    126.17 o 
  -4   5   7      717.67      848.80    100.17 o 
  -3   5   7     5400.82     5140.20    180.81 o 
  -2   5   7     3912.80     3771.66    168.05 o 
  -1   5   7     5079.65     4797.66    204.27 o 
   0   5   7      669.60      841.02     83.21 o 
   1   5   7      854.12      748.23    107.61 o 
   2   5   7        9.05       38.18     71.68 o 
   3   5   7      516.56      651.92    137.79 o 
   4   5   7      131.60      180.16    105.85 o 
   5   5   7      553.76      757.33    176.82 o 
 -10   6   7      397.31      453.86    138.76 o 
  -9   6   7      150.05      174.41    111.78 o 
  -8   6   7      670.28      712.45    157.69 o 
  -7   6   7      239.51      241.89     91.55 o 
  -6   6   7      799.85      798.70    128.86 o 
  -5   6   7     1302.39     1421.22    159.77 o 
  -4   6   7      208.98      213.07     73.75 o 
  -3   6   7     1278.74     1248.22    127.03 o 
  -2   6   7      258.71      347.75     90.24 o 
  -1   6   7      730.63      655.09    118.26 o 
   0   6   7     7738.67     7632.81    310.19 o 
   1   6   7      816.91      825.37    140.29 o 
   2   6   7      485.52      456.83    126.94 o 
   3   6   7     1381.15     1572.13    213.77 o 
   4   6   7       69.53      136.34    116.92 o 
 -10   7   7       88.88      176.83    122.08 o 
  -9   7   7     1261.08     1444.76    221.67 o 
  -8   7   7      283.46      384.08    133.93 o 
  -7   7   7     1923.42     2099.92    179.47 o 
  -6   7   7      242.97      263.10     99.07 o 
  -5   7   7     1256.45     1148.27    156.25 o 
  -4   7   7      170.44      129.99     93.81 o 
  -3   7   7      751.66      871.83    130.18 o 
  -2   7   7        6.55       16.05     80.79 o 
  -1   7   7      893.31      852.18    172.14 o 
   0   7   7        5.67      -13.63     83.40 o 
   1   7   7     1806.01     1868.85    210.80 o 
   2   7   7       38.61      108.09     99.75 o 
   3   7   7      337.90      357.95    135.36 o 
 -10   8   7       89.85      192.88    156.35 o 
  -9   8   7      244.24      346.00    147.07 o 
  -8   8   7       55.07       69.73     99.78 o 
  -7   8   7      259.17      287.36    115.04 o 
  -6   8   7      649.23      694.19    135.86 o 
  -5   8   7      565.30      598.83    136.83 o 
  -4   8   7       42.40       60.72     92.12 o 
  -3   8   7      534.53      496.83    139.24 o 
  -2   8   7      454.04      524.37    150.97 o 
  -1   8   7     1800.43     2009.92    237.29 o 
   0   8   7      493.23      634.03    151.74 o 
   1   8   7     1141.47     1425.03    199.25 o 
   2   8   7       24.53       20.08    110.55 o 
  -9   9   7      518.32      394.92    165.32 o 
  -8   9   7      229.09      199.55    124.23 o 
  -7   9   7     1253.54     1257.60    197.83 o 
  -6   9   7      155.52      216.28    124.39 o 
  -5   9   7     1254.62     1569.95    221.62 o 
  -4   9   7      146.11      171.27    141.40 o 
  -3   9   7     1333.57     1559.72    225.00 o 
  -2   9   7       43.87      130.53    123.97 o 
  -1   9   7     1118.15     1135.18    245.64 o 
   0   9   7      127.38      334.94    168.78 o 
  -8  10   7       81.73       73.70    127.25 o 
  -7  10   7       78.04      189.10    148.39 o 
  -6  10   7      382.84      411.04    179.82 o 
  -5  10   7      559.04      642.04    196.00 o 
  -4  10   7       67.06       41.89    135.51 o 
  -3  10   7      363.42      509.98    186.55 o 
  -2  10   7       20.89      117.64    153.73 o 
  -1   1   8    11841.52    12269.21    208.59 o 
   0   1   8      108.70       95.54     38.83 o 
   1   1   8    17877.70    18003.63    289.34 o 
  -3   2   8     8473.52     8273.91    172.60 o 
  -2   2   8      898.95      866.94     74.80 o 
  -1   2   8    17787.89    17827.57    249.77 o 
   0   2   8     3931.41     3348.62    109.49 o 
   1   2   8     4165.94     3906.70    132.97 o 
   2   2   8      513.25      582.18     84.54 o 
  -5   3   8     1495.91     1337.39     99.98 o 
  -4   3   8     5953.85     5872.15    168.95 o 
  -3   3   8     2250.64     2035.09    103.85 o 
  -2   3   8     8618.71     8203.78    191.23 o 
  -1   3   8     4363.12     3935.36    139.36 o 
   0   3   8     6907.51     7447.14    169.14 o 
   1   3   8     5855.32     5430.37    156.34 o 
   2   3   8     2316.98     2133.04    120.70 o 
   3   3   8      729.52      742.34    105.27 o 
  -7   4   8     1226.49     1287.29    168.86 o 
  -6   4   8      296.31      318.21     80.22 o 
  -5   4   8     4131.59     4045.88    159.90 o 
  -4   4   8      110.43      120.71     56.36 o 
  -3   4   8     6051.18     6145.08    185.09 o 
  -2   4   8      523.28      581.15     84.30 o 
  -1   4   8     5693.93     5266.15    199.06 o 
   0   4   8     1813.16     2008.53     97.99 o 
   1   4   8      775.78      978.58     93.47 o 
   2   4   8     1774.50     1911.09    122.85 o 
   3   4   8      123.15      112.22     80.80 o 
   4   4   8      173.22      366.35    104.41 o 
  -9   5   8      213.53      355.27    121.40 o 
  -8   5   8     1971.27     1951.80    198.69 o 
  -7   5   8      986.23      942.86    136.41 o 
  -6   5   8      487.64      465.47     93.09 o 
  -5   5   8       35.23       88.45     58.91 o 
  -4   5   8     4101.40     4161.85    167.87 o 
  -3   5   8     1429.92     1313.59    118.45 o 
  -2   5   8     2379.44     2166.09    135.44 o 
  -1   5   8      753.25      822.28    121.90 o 
   0   5   8     2106.76     2063.01    140.98 o 
   1   5   8      565.75      503.07    108.47 o 
   2   5   8      609.69      610.94    132.13 o 
   3   5   8      691.89      741.43    149.41 o 
   4   5   8      806.65      870.44    163.52 o 
   5   5   8      463.81      442.27    169.06 o 
 -10   6   8      168.54      165.81    113.49 o 
  -9   6   8     1508.76     1540.30    230.98 o 
  -8   6   8       53.86      150.05    107.41 o 
  -7   6   8     2989.08     2903.84    205.18 o 
  -6   6   8       42.84       81.71     74.28 o 
  -5   6   8      538.89      508.43    109.01 o 
  -4   6   8      316.75      394.69     88.21 o 
  -3   6   8      705.52      713.56    113.11 o 
  -2   6   8     1811.80     1771.03    144.53 o 
  -1   6   8      613.58      722.09    126.05 o 
   0   6   8     1064.87     1210.49    172.61 o 
   1   6   8      627.85      707.68    132.38 o 
   2   6   8      290.00      369.00    122.96 o 
   3   6   8      317.15      274.67    119.78 o 
   4   6   8      308.20      256.73    128.89 o 
 -10   7   8      364.67      322.09    134.84 o 
  -9   7   8      167.92      153.50    121.76 o 
  -8   7   8      535.70      559.07    147.02 o 
  -7   7   8      367.72      340.37    104.87 o 
  -6   7   8     2963.75     2885.97    192.26 o 
  -5   7   8      962.21      863.93    141.68 o 
  -4   7   8     1229.30     1282.48    173.22 o 
  -3   7   8      107.91       97.01     78.79 o 
  -2   7   8      680.32      764.08    143.81 o 
  -1   7   8      582.79      562.49    145.83 o 
   0   7   8     2863.16     2820.75    218.58 o 
   1   7   8     1043.55      879.63    156.81 o 
   2   7   8     1182.59     1386.29    207.53 o 
   3   7   8       90.27       98.97    117.57 o 
 -10   8   8      305.36      477.52    198.09 o 
  -9   8   8      525.51      559.21    174.08 o 
  -8   8   8      501.79      541.41    156.28 o 
  -7   8   8      538.49      644.51    134.41 o 
  -6   8   8       41.15       15.09     81.48 o 
  -5   8   8     1960.59     2049.45    196.56 o 
  -4   8   8      171.60      236.55    109.40 o 
  -3   8   8      652.21      769.15    166.16 o 
  -2   8   8      310.64      268.79    127.31 o 
  -1   8   8     1085.36     1027.35    192.03 o 
   0   8   8       77.54       92.09    110.35 o 
   1   8   8      200.28      413.26    128.35 o 
   2   8   8      156.30      279.18    134.47 o 
  -9   9   8       67.87       52.05    132.17 o 
  -8   9   8      505.14      631.61    172.10 o 
  -7   9   8      167.97      247.32    120.61 o 
  -6   9   8     1494.53     1720.55    230.84 o 
  -5   9   8      224.01      225.02    128.34 o 
  -4   9   8      796.69      766.10    192.32 o 
  -3   9   8      341.79      290.11    135.28 o 
  -2   9   8     1166.12     1292.39    225.32 o 
  -1   9   8      210.46      328.74    167.02 o 
   0   9   8      960.07      960.87    208.55 o 
  -8  10   8      293.23      345.52    146.09 o 
  -7  10   8      362.34      459.42    153.87 o 
  -6  10   8      180.42      189.48    148.32 o 
  -5  10   8      472.60      494.41    184.54 o 
  -4  10   8      303.82      394.94    176.77 o 
  -3  10   8       79.78       87.51    152.47 o 
  -2  10   8      158.42      176.14    162.56 o 
   0   0   9       44.22       31.69     60.96 o 
  -1   1   9      309.14      393.65     64.37 o 
   0   1   9      255.29      309.66     49.49 o 
   1   1   9      622.20      611.54     73.47 o 
  -3   2   9     2423.46     2531.07    103.44 o 
  -2   2   9     2991.06     2465.41     99.21 o 
  -1   2   9      565.05      558.60     69.86 o 
   0   2   9    24214.76    23897.51    285.21 o 
   1   2   9      801.81      839.99     67.86 o 
   2   2   9    10764.76    10255.52    238.29 o 
  -5   3   9      955.14      951.10     89.56 o 
  -4   3   9     2508.57     2457.29    116.69 o 
  -3   3   9     6558.52     5824.31    166.78 o 
  -2   3   9     2394.40     2395.49    113.89 o 
  -1   3   9      854.31      913.05     91.05 o 
   0   3   9    13724.46    13044.01    275.76 o 
   1   3   9     1464.94     1391.52     95.25 o 
   2   3   9      219.93      229.93     65.33 o 
   3   3   9     2219.20     2154.38    144.15 o 
  -7   4   9       25.49       90.30     81.86 o 
  -6   4   9     1325.86     1479.94    150.44 o 
  -5   4   9      691.23      728.43     98.33 o 
  -4   4   9     2610.83     2603.48    130.09 o 
  -3   4   9     2444.36     2452.31    125.71 o 
  -2   4   9    10788.50     9762.50    235.57 o 
  -1   4   9     1543.09     1397.73    121.67 o 
   0   4   9     5292.38     5436.58    165.30 o 
   1   4   9       74.22      121.41     52.67 o 
   2   4   9      868.17      944.61    109.18 o 
   3   4   9      190.45      170.47     89.80 o 
   4   4   9     2351.98     2314.32    180.49 o 
  -9   5   9      512.33      547.28    139.58 o 
  -8   5   9      156.09      153.38    100.83 o 
  -7   5   9      587.97      701.19    122.94 o 
  -6   5   9     1354.86     1270.74    130.78 o 
  -5   5   9        2.29        2.39     55.36 o 
  -4   5   9      726.62      718.88     99.61 o 
  -3   5   9     1009.35     1146.41    113.83 o 
  -2   5   9      223.34      222.32     74.54 o 
  -1   5   9       84.85       47.83     65.46 o 
   0   5   9        6.65       60.28     65.66 o 
   1   5   9     2061.66     2026.95    162.48 o 
   2   5   9      758.38      701.27    139.58 o 
   3   5   9      226.56      234.09    108.20 o 
   4   5   9      789.41      882.64    168.74 o 
   5   5   9      272.27      290.36    149.20 o 
 -10   6   9      761.97      814.09    188.86 o 
  -9   6   9       95.11      147.30    105.56 o 
  -8   6   9      939.88      988.35    177.77 o 
  -7   6   9      792.89      957.60    153.41 o 
  -6   6   9     1887.80     1967.49    162.18 o 
  -5   6   9     1397.71     1473.64    158.46 o 
  -4   6   9     1300.55     1290.54    130.15 o 
  -3   6   9     2265.51     2251.53    150.43 o 
  -2   6   9      969.49     1035.50    130.75 o 
  -1   6   9     2046.96     2003.48    169.86 o 
   0   6   9     1174.19     1335.45    180.71 o 
   1   6   9      636.40      673.14    130.94 o 
   2   6   9     2400.75     2451.26    211.91 o 
   3   6   9      198.92      167.55    111.97 o 
   4   6   9      485.26      603.08    168.49 o 
 -10   7   9      412.66      400.02    151.34 o 
  -9   7   9      222.68      309.19    144.81 o 
  -8   7   9      670.81      656.56    154.31 o 
  -7   7   9        4.76      -33.91     74.15 o 
  -6   7   9      757.68      737.22    135.88 o 
  -5   7   9      572.16      644.68    127.83 o 
  -4   7   9       38.33       35.20     82.92 o 
  -3   7   9      218.34      323.53     98.11 o 
  -2   7   9      797.01      869.28    149.36 o 
  -1   7   9      630.08      601.27    153.96 o 
   0   7   9        1.41       71.49    101.40 o 
   1   7   9      735.06      662.47    143.78 o 
   2   7   9      296.86      338.22    129.58 o 
   3   7   9      191.22      248.58    145.12 o 
 -10   8   9      305.87      375.58    180.46 o 
  -9   8   9      322.96      268.62    160.69 o 
  -8   8   9     1561.58     1478.96    226.51 o 
  -7   8   9      661.57      720.53    140.75 o 
  -6   8   9      964.24     1015.93    159.03 o 
  -5   8   9      165.41      176.81     98.67 o 
  -4   8   9     2357.32     2422.44    207.64 o 
  -3   8   9      206.06      317.30    129.16 o 
  -2   8   9     2397.84     2444.79    233.91 o 
  -1   8   9      768.89      802.36    177.61 o 
   0   8   9     2754.68     2767.02    234.33 o 
   1   8   9      632.19      814.39    163.54 o 
   2   8   9      386.13      435.73    164.37 o 
  -9   9   9        0.23       90.73    151.71 o 
  -8   9   9      305.27      379.21    142.57 o 
  -7   9   9      218.68      245.00    119.54 o 
  -6   9   9       91.23      188.07    122.36 o 
  -5   9   9      512.30      596.82    160.38 o 
  -4   9   9      773.94      860.09    183.03 o 
  -3   9   9      201.47      283.44    136.10 o 
  -2   9   9      290.04      400.14    147.93 o 
  -1   9   9      604.25      462.00    186.08 o 
   0   9   9        1.84       42.18    123.16 o 
  -8  10   9      289.32      258.61    142.89 o 
  -7  10   9      387.45      262.20    137.50 o 
  -6  10   9      778.94      883.73    218.20 o 
  -5  10   9      281.47      280.73    156.83 o 
  -4  10   9      490.30      520.15    198.32 o 
  -3  10   9      176.80      135.58    147.68 o 
  -2  10   9      372.93      352.54    178.81 o 
  -1   1  10      930.18      920.97     84.26 o 
   0   1  10     3178.03     3319.16    104.78 o 
   1   1  10    10802.08    10636.07    214.39 o 
  -3   2  10     4334.98     4201.28    131.12 o 
  -2   2  10     1053.50     1012.86     75.98 o 
  -1   2  10    10683.96    10506.55    205.44 o 
   0   2  10     1269.50     1176.60     79.48 o 
   1   2  10    13577.44    13859.24    217.28 o 
   2   2  10      453.64      501.67     67.59 o 
  -5   3  10     1907.57     1833.57    107.30 o 
  -4   3  10     5736.82     5756.73    172.68 o 
  -3   3  10     7166.95     7012.93    184.95 o 
  -2   3  10     4574.39     4453.19    151.45 o 
  -1   3  10    13262.21    12974.77    256.79 o 
   0   3  10     3919.07     3583.21    130.69 o 
   1   3  10     5539.73     5725.48    172.82 o 
   2   3  10      661.61      643.34     94.79 o 
   3   3  10      214.12      207.52     81.24 o 
  -7   4  10      151.85      128.57     87.77 o 
  -6   4  10     2048.12     2104.35    157.02 o 
  -5   4  10     1376.74     1516.35    114.92 o 
  -4   4  10     1518.95     1675.92    113.59 o 
  -3   4  10     5551.65     5578.95    184.63 o 
  -2   4  10      450.15      472.56     82.04 o 
  -1   4  10     5567.13     5384.93    198.75 o 
   0   4  10      233.64      228.28     70.97 o 
   1   4  10     1284.11     1265.65    103.08 o 
   2   4  10      500.16      571.05     97.13 o 
   3   4  10     1771.53     1851.67    165.63 o 
   4   4  10      171.90      227.16     98.20 o 
  -9   5  10      808.97     1047.59    194.29 o 
  -8   5  10      531.50      688.87    153.29 o 
  -7   5  10      810.01      805.40    132.67 o 
  -6   5  10        7.73       18.25     62.16 o 
  -5   5  10     1900.24     1964.95    134.04 o 
  -4   5  10     1347.22     1494.49    126.12 o 
  -3   5  10     1933.23     1798.80    124.78 o 
  -2   5  10      608.42      640.66    105.13 o 
  -1   5  10     1334.70     1385.72    140.20 o 
   0   5  10      355.19      399.93     91.50 o 
   1   5  10      793.14      877.96    133.96 o 
   2   5  10      200.29      250.41    104.63 o 
   3   5  10      937.24      876.90    160.53 o 
   4   5  10      196.71      232.14    125.08 o 
   5   5  10      423.55      385.13    167.12 o 
 -10   6  10      374.14      262.92    143.74 o 
  -9   6  10      247.28      127.85    118.80 o 
  -8   6  10      598.44      525.04    140.95 o 
  -7   6  10      258.46      261.66    101.32 o 
  -6   6  10      167.46      234.97     91.14 o 
  -5   6  10        4.04       11.96     64.89 o 
  -4   6  10     2114.65     2151.05    144.34 o 
  -3   6  10      209.37      274.48     87.85 o 
  -2   6  10      514.77      598.51    110.38 o 
  -1   6  10      878.67     1042.32    143.50 o 
   0   6  10      163.11      170.88     92.87 o 
   1   6  10     1792.85     1821.34    181.54 o 
   2   6  10      174.30      292.30    117.31 o 
   3   6  10     1532.70     1689.00    246.49 o 
   4   6  10       13.14       59.81    114.51 o 
 -10   7  10       92.88      148.62    122.67 o 
  -9   7  10     1130.44     1166.15    235.73 o 
  -8   7  10      604.67      598.79    155.69 o 
  -7   7  10     1434.76     1493.81    193.48 o 
  -6   7  10      236.49      323.45    104.09 o 
  -5   7  10      746.76      800.25    135.90 o 
  -4   7  10      152.70      211.54     92.14 o 
  -3   7  10     1851.08     1877.50    166.63 o 
  -2   7  10      190.23      173.33     95.93 o 
  -1   7  10     1769.22     1680.42    218.68 o 
   0   7  10      155.44      163.28    102.34 o 
   1   7  10     1123.27     1232.03    178.53 o 
   2   7  10       49.28       79.52     99.60 o 
   3   7  10      356.80      455.45    164.61 o 
 -10   8  10      102.08      198.49    169.92 o 
  -9   8  10       75.44       41.41    136.17 o 
  -8   8  10       44.68      115.28    102.01 o 
  -7   8  10      594.00      573.70    129.88 o 
  -6   8  10      608.47      508.73    122.62 o 
  -5   8  10      549.21      572.10    136.54 o 
  -4   8  10      176.39      152.72     98.41 o 
  -3   8  10      962.53     1040.60    192.21 o 
  -2   8  10      157.33      197.16    117.29 o 
  -1   8  10     1082.12     1093.83    202.49 o 
   0   8  10      390.55      510.83    140.97 o 
   1   8  10      775.33      782.85    160.66 o 
   2   8  10      233.00      332.10    151.59 o 
  -9   9  10     1181.45     1055.56    275.19 o 
  -8   9  10       76.89      146.84    125.07 o 
  -7   9  10     1087.57     1237.63    198.72 o 
  -6   9  10      262.21      348.87    138.10 o 
  -5   9  10      798.14      900.87    169.21 o 
  -4   9  10      213.69      206.10    128.61 o 
  -3   9  10     1490.10     1578.44    240.88 o 
  -2   9  10       47.31       40.54    121.07 o 
  -1   9  10      779.67      714.48    209.70 o 
   0   9  10      135.46      161.52    130.66 o 
  -8  10  10       99.22      219.93    154.56 o 
  -7  10  10       89.09      100.10    121.51 o 
  -6  10  10      362.16      383.74    167.11 o 
  -5  10  10      424.64      383.32    171.53 o 
  -4  10  10       16.52       -7.16    133.47 o 
  -3  10  10      364.72      313.58    166.35 o 
  -2  10  10      226.37      181.95    164.54 o 
  -1   1  11      381.18      438.91     70.61 o 
   0   1  11     3004.37     2802.20     99.97 o 
   1   1  11     8013.57     7804.46    192.14 o 
  -3   2  11    11615.29    11023.75    201.74 o 
  -2   2  11     1307.15     1339.65    105.17 o 
  -1   2  11     8003.06     8020.96    185.84 o 
   0   2  11     1662.95     1500.42     85.47 o 
   1   2  11     2996.10     2612.61    119.38 o 
   2   2  11      306.67      439.82     67.28 o 
  -5   3  11     1501.69     1566.05    109.95 o 
  -4   3  11     6305.41     6365.00    183.21 o 
  -3   3  11     7295.00     6908.60    185.66 o 
  -2   3  11    11349.56    10864.57    233.38 o 
  -1   3  11     3125.93     2872.64    111.88 o 
   0   3  11     2756.62     2658.67    117.48 o 
   1   3  11     1327.80     1191.57     93.37 o 
   2   3  11     3271.68     3191.59    149.35 o 
   3   3  11      745.39      640.39    107.43 o 
  -7   4  11     1182.66     1511.88    175.97 o 
  -6   4  11     1286.00     1305.99    137.04 o 
  -5   4  11     3694.82     3712.03    160.20 o 
  -4   4  11       40.72       42.14     53.53 o 
  -3   4  11     6397.69     6275.66    211.70 o 
  -2   4  11      291.56      350.75     76.20 o 
  -1   4  11     1333.53     1195.67    121.83 o 
   0   4  11      205.81      265.05     61.77 o 
   1   4  11      376.07      446.38     81.92 o 
   2   4  11      465.39      496.58     93.07 o 
   3   4  11      119.28      118.81     78.88 o 
   4   4  11      164.75      213.85     95.95 o 
  -9   5  11      212.02      414.65    150.14 o 
  -8   5  11     1175.81     1128.05    188.37 o 
  -7   5  11      254.00      293.99     93.82 o 
  -6   5  11      553.14      527.07     98.15 o 
  -5   5  11        0.75       12.49     59.61 o 
  -4   5  11     3744.22     3539.79    166.81 o 
  -3   5  11     1425.09     1419.04    127.96 o 
  -2   5  11     3180.95     3006.26    165.52 o 
  -1   5  11      381.88      433.47    102.61 o 
   0   5  11      250.11      274.53     85.96 o 
   1   5  11      855.38      982.64    142.41 o 
   2   5  11     1610.94     1740.64    194.00 o 
   3   5  11      991.82     1062.21    172.06 o 
   4   5  11     1069.37     1368.28    219.75 o 
   5   5  11      344.76      344.37    162.60 o 
 -10   6  11       44.22      118.70    126.20 o 
  -9   6  11     1074.45     1069.74    217.04 o 
  -8   6  11      184.81      213.18    127.72 o 
  -7   6  11     1509.26     1535.40    185.02 o 
  -6   6  11      389.15      496.20    111.63 o 
  -5   6  11      462.99      459.84     98.15 o 
  -4   6  11     1327.93     1346.86    137.26 o 
  -3   6  11      835.83      816.81    119.06 o 
  -2   6  11      494.67      494.28    109.14 o 
  -1   6  11      785.13      849.64    139.04 o 
   0   6  11      684.39      616.60    134.86 o 
   1   6  11      307.55      318.25    104.74 o 
   2   6  11      928.03     1049.72    173.28 o 
   3   6  11      206.26      273.01    128.58 o 
   4   6  11      108.93      185.19    139.20 o 
 -10   7  11      307.26      424.23    150.51 o 
  -9   7  11       36.10       80.93    119.70 o 
  -8   7  11      810.14      680.24    182.38 o 
  -7   7  11      408.66      339.65    116.89 o 
  -6   7  11     1489.75     1622.86    182.89 o 
  -5   7  11      235.25      245.73     98.61 o 
  -4   7  11     1188.70     1445.50    169.72 o 
  -3   7  11      101.25      114.45     85.70 o 
  -2   7  11     1650.87     1663.52    191.67 o 
  -1   7  11      318.42      256.49    123.57 o 
   0   7  11     1003.00     1195.74    181.41 o 
   1   7  11      147.42      264.37    111.12 o 
   2   7  11      942.77     1044.82    209.26 o 
   3   7  11      121.41       17.40    118.64 o 
 -10   8  11       66.58      142.57    159.12 o 
  -9   8  11      992.65      942.25    218.61 o 
  -8   8  11       72.98      187.39    118.47 o 
  -7   8  11      770.54      725.55    142.44 o 
  -6   8  11      178.37      307.84    108.32 o 
  -5   8  11     1222.58     1142.82    169.24 o 
  -4   8  11      161.38      226.77    112.53 o 
  -3   8  11     1000.49     1122.78    195.63 o 
  -2   8  11      929.56      948.02    188.36 o 
  -1   8  11      141.44      201.00    123.98 o 
   0   8  11        0.15       41.04     97.29 o 
   1   8  11      164.58      201.47    131.24 o 
   2   8  11      113.06       58.52    123.53 o 
  -9   9  11      233.67       89.96    143.85 o 
  -8   9  11     1018.46     1189.45    242.15 o 
  -7   9  11       36.12       25.40    101.24 o 
  -6   9  11     1032.36     1238.35    212.62 o 
  -5   9  11      221.38      231.75    120.90 o 
  -4   9  11     1050.05     1005.76    204.75 o 
  -3   9  11      212.68      200.55    128.79 o 
  -2   9  11      903.44      776.51    191.88 o 
  -1   9  11      158.09      163.32    152.85 o 
   0   9  11      695.37      462.97    193.87 o 
  -8  10  11       65.26      117.79    138.46 o 
  -7  10  11      311.28      303.57    159.54 o 
  -6  10  11       42.66       31.36    132.44 o 
  -5  10  11      352.21      296.30    167.82 o 
  -4  10  11      105.33      199.24    156.04 o 
  -3  10  11      106.64      239.04    160.31 o 
  -2  10  11      116.17      269.51    153.77 o 
   0   0  12      291.67      216.87     86.42 o 
  -1   1  12      628.97      594.00     79.59 o 
   0   1  12     1656.66     1544.22     81.55 o 
   1   1  12     1512.60     1311.28     95.20 o 
  -3   2  12      834.48      899.19    102.36 o 
  -2   2  12    14552.16    13459.31    277.10 o 
  -1   2  12     1406.19     1320.17     90.92 o 
   0   2  12     2528.93     2241.66    108.53 o 
   1   2  12      643.28      681.32     84.55 o 
   2   2  12     6634.10     6329.91    169.94 o 
  -5   3  12      654.72      726.27     90.65 o 
  -4   3  12     2402.50     2226.68    117.77 o 
  -3   3  12     5811.88     5361.57    167.20 o 
  -2   3  12      760.53      893.39     95.51 o 
  -1   3  12      628.91      680.10     69.84 o 
   0   3  12     1257.40     1115.96     90.85 o 
   1   3  12      149.70      146.52     62.30 o 
   2   3  12       97.22       93.56     64.22 o 
   3   3  12     2104.56     2113.37    153.56 o 
  -7   4  12      480.09      402.29    111.90 o 
  -6   4  12      932.89     1034.47    134.58 o 
  -5   4  12      966.68     1122.46    116.26 o 
  -4   4  12     7931.18     8114.93    226.51 o 
  -3   4  12     2413.38     2332.22    131.97 o 
  -2   4  12     6579.97     6071.05    200.05 o 
  -1   4  12      168.67      203.12     62.25 o 
   0   4  12     2191.42     2159.83    116.61 o 
   1   4  12      329.77      398.87     79.42 o 
   2   4  12     1983.22     2064.24    137.27 o 
   3   4  12      834.24      848.07    134.62 o 
   4   4  12     1549.53     1678.48    192.60 o 
  -9   5  12      453.67      372.44    158.69 o 
  -8   5  12      371.76      436.79    137.62 o 
  -7   5  12      301.06      398.21    114.44 o 
  -6   5  12     1395.45     1645.48    155.79 o 
  -5   5  12     1320.00     1394.30    128.74 o 
  -4   5  12     1017.99     1113.75    123.83 o 
  -3   5  12      703.71      663.78    103.42 o 
  -2   5  12      108.23      111.19     69.46 o 
  -1   5  12      305.66      387.50     98.19 o 
   0   5  12     1323.94     1361.69    142.38 o 
   1   5  12      715.25      685.55    131.40 o 
   2   5  12      489.52      471.76    123.82 o 
   3   5  12      474.35      526.48    150.26 o 
   4   5  12      140.42      133.15    111.68 o 
   5   5  12      271.65      227.01    145.84 o 
 -10   6  12      407.78      463.18    182.18 o 
  -9   6  12      213.50      305.12    148.27 o 
  -8   6  12      643.04      580.65    162.34 o 
  -7   6  12      974.01      923.41    172.72 o 
  -6   6  12     1126.81     1052.85    149.40 o 
  -5   6  12     1448.11     1567.42    146.54 o 
  -4   6  12      920.98      969.21    128.34 o 
  -3   6  12     2112.28     2047.10    145.84 o 
  -2   6  12     2029.78     1969.41    160.10 o 
  -1   6  12      781.35      879.87    145.45 o 
   0   6  12     1340.62     1370.61    182.15 o 
   1   6  12      328.65      325.81    114.26 o 
   2   6  12     1584.36     1463.54    223.00 o 
   3   6  12       73.59       76.73    115.59 o 
   4   6  12      628.27      723.15    199.58 o 
 -10   7  12      105.52      121.73    116.93 o 
  -9   7  12      187.71      201.42    133.37 o 
  -8   7  12      164.77      126.70    123.76 o 
  -7   7  12      613.96      764.49    165.47 o 
  -6   7  12      957.75      949.65    147.07 o 
  -5   7  12      315.28      395.06    111.28 o 
  -4   7  12      507.31      506.50    120.59 o 
  -3   7  12      804.74      834.44    140.42 o 
  -2   7  12      482.61      576.92    124.45 o 
  -1   7  12      349.38      424.57    134.56 o 
   0   7  12      259.26      221.27    115.32 o 
   1   7  12      728.25      847.89    184.80 o 
   2   7  12       14.97       57.45    107.35 o 
   3   7  12      175.61      224.16    132.05 o 
  -9   8  12      387.30      322.26    164.42 o 
  -8   8  12     2390.08     2334.85    256.92 o 
  -7   8  12      163.88      169.85    111.29 o 
  -6   8  12      637.70      602.29    131.23 o 
  -5   8  12      356.19      357.13    113.30 o 
  -4   8  12     1576.93     1727.26    203.81 o 
  -3   8  12      488.24      521.40    152.38 o 
  -2   8  12     1575.76     1604.54    238.14 o 
  -1   8  12      702.84      931.51    198.33 o 
   0   8  12      265.29      374.65    130.83 o 
   1   8  12      259.59      172.29    128.48 o 
  -9   9  12      440.64      357.42    193.01 o 
  -8   9  12      375.82      397.30    164.97 o 
  -7   9  12      187.79      204.12    133.96 o 
  -6   9  12      212.72      278.66    118.53 o 
  -5   9  12      439.37      456.92    138.13 o 
  -4   9  12      138.45       90.36    121.71 o 
  -3   9  12       78.63       68.09    109.22 o 
  -2   9  12       12.45       56.55    120.35 o 
  -1   9  12      248.47      210.69    146.17 o 
   0   9  12       84.67       48.66    140.02 o 
  -7  10  12      103.65      130.70    144.65 o 
  -6  10  12      404.86      421.35    174.05 o 
  -5  10  12      279.98      146.37    152.37 o 
  -4  10  12      639.73      722.72    206.64 o 
  -3  10  12      171.47       93.82    154.40 o 
  -1   1  13     3260.39     3191.25    108.17 o 
   0   1  13       46.76       37.34     38.31 o 
   1   1  13     1470.70     1245.02    107.06 o 
  -3   2  13     3406.14     3166.21    147.84 o 
  -2   2  13      220.27      237.81     70.13 o 
  -1   2  13     1460.17     1299.94     88.67 o 
   0   2  13      765.37     1081.25     87.32 o 
   1   2  13     2973.93     2697.89    129.65 o 
   2   2  13      806.10      907.11     87.18 o 
  -5   3  13     2383.86     2209.29    123.00 o 
  -4   3  13     5333.18     4950.19    164.38 o 
  -3   3  13    11052.41    11401.07    237.58 o 
  -2   3  13     3459.99     3165.68    137.37 o 
  -1   3  13     2811.66     2520.16    102.23 o 
   0   3  13      379.49      459.64     74.93 o 
   1   3  13     2419.96     2450.79    117.27 o 
   2   3  13      818.11      833.65    109.81 o 
   3   3  13     1240.21     1135.49    134.17 o 
  -7   4  13       26.67       58.64     87.66 o 
  -6   4  13     1077.91     1243.47    142.79 o 
  -5   4  13     1966.50     2144.82    133.29 o 
  -4   4  13      180.69      245.29     71.56 o 
  -3   4  13     5223.05     4891.92    182.01 o 
  -2   4  13      803.93      874.70    108.83 o 
  -1   4  13     2432.14     2539.33    131.14 o 
   0   4  13      219.72      241.33     66.06 o 
   1   4  13     1258.79     1405.73    131.91 o 
   2   4  13      273.04      282.24     80.30 o 
   3   4  13     1515.19     1505.97    179.96 o 
   4   4  13      392.86      297.42    130.19 o 
  -9   5  13      737.87      735.42    195.80 o 
  -8   5  13      406.31      542.97    146.17 o 
  -7   5  13     1075.69     1035.84    158.08 o 
  -6   5  13      481.31      454.52    109.30 o 
  -5   5  13     1719.84     1786.32    139.46 o 
  -4   5  13     1886.09     1990.18    139.98 o 
  -3   5  13     2440.42     2273.40    144.12 o 
  -2   5  13      808.94      792.80    123.13 o 
  -1   5  13     1262.25     1346.79    126.38 o 
   0   5  13      269.79      257.47     89.36 o 
   1   5  13     4327.03     4234.35    260.65 o 
   2   5  13     1171.84      995.07    178.03 o 
   3   5  13      575.92      783.94    171.01 o 
   4   5  13      328.13      435.88    145.95 o 
   5   5  13      257.04      324.81    168.13 o 
 -10   6  13       72.06       39.63    127.67 o 
  -9   6  13       83.24       90.86    115.51 o 
  -8   6  13      201.64       96.05    117.87 o 
  -7   6  13      442.68      459.39    136.15 o 
  -6   6  13      203.59      151.24     85.39 o 
  -5   6  13      528.69      695.97    116.03 o 
  -4   6  13     1117.81     1244.56    144.73 o 
  -3   6  13     1174.05     1204.16    143.87 o 
  -2   6  13      239.77      191.02     88.63 o 
  -1   6  13     4335.15     4373.88    225.04 o 
   0   6  13       15.89       36.47     88.45 o 
   1   6  13     2042.51     1886.99    227.60 o 
   2   6  13      273.58      237.85    120.76 o 
   3   6  13      635.59      768.38    181.68 o 
   4   6  13      117.53      187.85    141.52 o 
 -10   7  13       90.36      201.96    131.21 o 
  -9   7  13      591.74      530.19    172.02 o 
  -8   7  13      573.17      455.57    163.49 o 
  -7   7  13      695.26      783.62    171.45 o 
  -6   7  13      399.30      331.04    105.86 o 
  -5   7  13     1072.83     1106.57    160.55 o 
  -4   7  13       35.28       63.05     81.95 o 
  -3   7  13     1513.07     1550.09    172.29 o 
  -2   7  13     1196.01     1046.26    154.75 o 
  -1   7  13     1943.83     1778.76    211.59 o 
   0   7  13        9.24       63.81     90.66 o 
   1   7  13      364.99      287.60    133.35 o 
   2   7  13      174.48      202.57    129.79 o 
   3   7  13      220.68      245.70    143.50 o 
  -9   8  13      302.93      354.52    162.78 o 
  -8   8  13       21.10       91.72    114.61 o 
  -7   8  13      598.41      616.12    158.51 o 
  -6   8  13      191.92      192.70     98.26 o 
  -5   8  13      404.63      527.38    128.04 o 
  -4   8  13      375.48      472.45    133.51 o 
  -3   8  13      569.55      522.90    158.01 o 
  -2   8  13      294.82      150.71    126.31 o 
  -1   8  13      377.85      360.68    136.07 o 
   0   8  13      130.74      210.82    134.68 o 
   1   8  13      161.80      102.11    146.64 o 
  -9   9  13     1103.87     1178.31    294.19 o 
  -8   9  13      322.75      410.41    167.56 o 
  -7   9  13      585.03      635.06    168.19 o 
  -6   9  13       93.80       82.14    115.08 o 
  -5   9  13      716.68      842.46    169.25 o 
  -4   9  13      334.55      363.17    144.06 o 
  -3   9  13      656.07      674.21    181.19 o 
  -2   9  13      163.73      149.59    133.24 o 
  -1   9  13      150.89      220.20    146.94 o 
   0   9  13        0.36      123.17    148.16 o 
  -7  10  13       85.37      139.90    147.45 o 
  -6  10  13       73.83       -7.72    134.46 o 
  -5  10  13      248.37      360.10    177.19 o 
  -4  10  13      124.29       95.47    144.96 o 
  -3  10  13      213.38      348.52    163.49 o 
  -1   1  14     3100.73     3138.92    111.56 o 
   0   1  14    10454.38    10089.05    201.84 o 
   1   1  14      927.01      913.33    101.92 o 
  -3   2  14     6047.25     5700.33    197.51 o 
  -2   2  14      166.45      200.88     67.63 o 
  -1   2  14     1044.85      982.26     90.75 o 
   0   2  14       72.16       45.38     42.47 o 
   1   2  14     3615.43     3269.01    157.83 o 
   2   2  14      256.62      235.54     71.56 o 
  -5   3  14     2079.69     1975.42    143.85 o 
  -4   3  14     2270.84     2326.00    119.78 o 
  -3   3  14     6789.67     6794.38    184.62 o 
  -2   3  14     6171.81     5797.49    183.78 o 
  -1   3  14     3594.52     3346.13    151.12 o 
   0   3  14     1016.97      954.03     94.71 o 
   1   3  14     1145.16     1197.62    102.65 o 
   2   3  14     2922.42     2878.22    155.04 o 
   3   3  14     1813.44     1816.45    166.23 o 
  -7   4  14     1221.09     1288.76    190.31 o 
  -6   4  14       10.33       18.58     79.26 o 
  -5   4  14     2592.45     2753.15    147.31 o 
  -4   4  14      295.55      473.42     86.43 o 
  -3   4  14     2316.65     2521.32    141.12 o 
  -2   4  14      260.86      198.27     68.91 o 
  -1   4  14     1222.64     1396.30    112.69 o 
   0   4  14      590.54      654.80     92.48 o 
   1   4  14      524.87      690.66    108.49 o 
   2   4  14      206.63      251.07     88.11 o 
   3   4  14      223.23      201.69    114.91 o 
   4   4  14       83.71       87.37    103.61 o 
  -9   5  14       27.03       33.48    117.67 o 
  -8   5  14      346.21      347.94    127.55 o 
  -7   5  14       32.86       52.12     82.54 o 
  -6   5  14      510.53      519.90    123.25 o 
  -5   5  14      293.00      414.34     93.62 o 
  -4   5  14     2633.99     2649.20    154.73 o 
  -3   5  14     2043.51     2043.70    142.07 o 
  -2   5  14     2812.41     2562.99    166.91 o 
  -1   5  14      564.25      695.22    108.06 o 
   0   5  14      532.62      678.17    117.24 o 
   1   5  14      938.97      977.90    172.67 o 
   2   5  14     3025.35     2816.90    254.60 o 
   3   5  14      535.26      500.99    147.52 o 
   4   5  14     1055.35     1085.26    207.09 o 
   5   5  14      119.65       60.39    127.70 o 
 -10   6  14      158.33      199.64    149.43 o 
  -9   6  14      361.81      371.92    152.87 o 
  -8   6  14      433.45      380.07    147.81 o 
  -7   6  14      325.80      411.44    132.26 o 
  -6   6  14     2378.94     2389.58    196.89 o 
  -5   6  14      467.51      399.78    101.18 o 
  -4   6  14        9.96       10.44     70.52 o 
  -3   6  14     1859.15     1937.22    161.38 o 
  -2   6  14      199.95      208.48     92.34 o 
  -1   6  14      916.91      912.96    130.74 o 
   0   6  14     1330.63     1389.34    184.84 o 
   1   6  14      118.81      194.83    110.17 o 
   2   6  14      381.40      433.52    143.34 o 
   3   6  14      451.92      457.44    155.42 o 
   4   6  14       54.42       66.32    124.99 o 
 -10   7  14      238.65      407.00    154.73 o 
  -9   7  14      186.65       68.87    121.60 o 
  -8   7  14      793.50      758.05    193.20 o 
  -7   7  14       41.20       45.51     96.70 o 
  -6   7  14      365.20      376.79    118.33 o 
  -5   7  14       40.25       48.88     76.12 o 
  -4   7  14     1149.94      987.70    157.79 o 
  -3   7  14      215.88      279.17    102.56 o 
  -2   7  14     3040.83     2948.22    204.89 o 
  -1   7  14      136.89      178.04    106.15 o 
   0   7  14     1678.24     1685.31    240.06 o 
   1   7  14       23.81       28.94    115.22 o 
   2   7  14      364.48      462.21    173.43 o 
   3   7  14      170.57       94.13    126.71 o 
  -9   8  14      528.08      615.64    199.18 o 
  -8   8  14       47.12       91.26    116.64 o 
  -7   8  14      789.55      805.04    181.81 o 
  -6   8  14      430.02      423.08    129.76 o 
  -5   8  14      345.12      320.39    115.38 o 
  -4   8  14       69.49       60.91     92.35 o 
  -3   8  14      547.33      552.17    155.75 o 
  -2   8  14      381.31      557.13    159.71 o 
  -1   8  14       27.74       82.36    108.01 o 
   0   8  14      159.67      239.22    140.31 o 
   1   8  14       46.02       57.30    149.56 o 
  -8   9  14      528.21      598.06    192.22 o 
  -7   9  14      196.28      147.85    123.91 o 
  -6   9  14      324.52      349.74    132.63 o 
  -5   9  14       25.97       73.00    102.80 o 
  -4   9  14     1052.67     1164.77    217.39 o 
  -3   9  14      449.30      471.24    164.81 o 
  -2   9  14      383.63      554.06    172.72 o 
  -1   9  14       37.36      123.97    136.29 o 
  -7  10  14      241.65      237.15    160.50 o 
  -6  10  14      152.71       87.08    149.48 o 
  -5  10  14      108.18       83.94    166.94 o 
  -4  10  14       56.47      169.43    144.43 o 
  -3  10  14      161.56      103.31    137.53 o 
   0   0  15     3859.81     4152.11    242.05 o 
  -1   1  15      332.95      507.26     65.11 o 
   0   1  15     5117.42     4827.79    147.65 o 
   1   1  15     3469.07     3254.82    148.53 o 
  -3   2  15      408.87      571.24     94.66 o 
  -2   2  15     9477.04     9053.88    250.54 o 
  -1   2  15     3408.04     3137.90    132.69 o 
   0   2  15       30.27       56.73     45.70 o 
   1   2  15      609.07      540.04     96.67 o 
   2   2  15     4536.73     4187.30    178.50 o 
  -5   3  15     2308.60     2228.56    173.68 o 
  -4   3  15     2066.47     2001.03    140.83 o 
  -3   3  15        0.98      -23.01     54.82 o 
  -2   3  15      463.58      653.89     92.01 o 
  -1   3  15      557.98      531.85     81.22 o 
   0   3  15       70.67       67.91     52.40 o 
   1   3  15      295.90      377.55     81.12 o 
   2   3  15      105.48      100.45     76.17 o 
   3   3  15      341.84      432.26    114.78 o 
  -7   4  15      129.95      224.56    112.54 o 
  -6   4  15     3150.11     3161.02    207.86 o 
  -5   4  15      348.89      349.19     94.53 o 
  -4   4  15     5285.65     5459.02    194.90 o 
  -3   4  15     2095.16     2174.98    134.69 o 
  -2   4  15     4534.91     4323.03    181.44 o 
  -1   4  15      275.54      327.12     72.68 o 
   0   4  15     1052.50     1268.84    121.05 o 
   1   4  15      776.22      872.23    138.45 o 
   2   4  15     2976.34     3004.75    203.89 o 
   3   4  15     1175.68     1127.58    190.84 o 
   4   4  15      888.25     1158.76    198.62 o 
  -9   5  15       11.54       41.40    117.05 o 
  -8   5  15      207.39      300.44    129.20 o 
  -7   5  15      108.48      123.97     96.47 o 
  -6   5  15      657.68      584.79    133.68 o 
  -5   5  15      204.96      241.02     92.16 o 
  -4   5  15      314.44      355.99     89.99 o 
  -3   5  15     2298.91     2058.03    144.02 o 
  -2   5  15      113.80       74.40     69.96 o 
  -1   5  15      765.00      927.96    116.20 o 
   0   5  15     1616.64     1937.43    157.19 o 
   1   5  15       81.13      135.68    100.55 o 
   2   5  15      189.15      197.26    109.23 o 
   3   5  15     1333.54     1353.62    211.03 o 
   4   5  15      102.91      189.08    126.77 o 
   5   5  15      463.71      300.08    158.57 o 
 -10   6  15      164.98      256.28    156.65 o 
  -9   6  15      153.46      165.32    123.76 o 
  -8   6  15      576.48      508.52    163.01 o 
  -7   6  15     1351.51     1318.60    203.90 o 
  -6   6  15      727.21      754.78    162.37 o 
  -5   6  15      659.34      668.09    128.11 o 
  -4   6  15     3112.01     2965.00    179.12 o 
  -3   6  15      328.45      411.90    102.52 o 
  -2   6  15     2981.47     2870.28    189.40 o 
  -1   6  15       81.23      173.60     92.38 o 
   0   6  15     2153.59     1974.31    237.14 o 
   1   6  15      208.52      306.39    123.06 o 
   2   6  15      680.72      781.93    175.07 o 
   3   6  15       64.58      123.56    114.38 o 
   4   6  15      404.55      439.15    159.28 o 
  -9   7  15       39.21       53.05    129.90 o 
  -8   7  15       75.32      141.34    123.19 o 
  -7   7  15       24.28       41.95     99.44 o 
  -6   7  15     1351.03     1346.67    190.65 o 
  -5   7  15       98.17       64.56     89.19 o 
  -4   7  15      139.63      155.79     87.29 o 
  -3   7  15     1123.08     1036.81    153.72 o 
  -2   7  15      193.62      275.49    108.50 o 
  -1   7  15      231.43      174.91    111.00 o 
   0   7  15       75.13       77.56    115.48 o 
   1   7  15      441.77      387.41    166.88 o 
   2   7  15       16.70      -16.67    124.16 o 
  -9   8  15      181.27      238.53    147.14 o 
  -8   8  15      766.41      854.45    194.74 o 
  -7   8  15       56.91       44.73    107.44 o 
  -6   8  15      596.24      752.69    160.13 o 
  -5   8  15      198.96      162.44    101.59 o 
  -4   8  15      847.07      854.37    165.16 o 
  -3   8  15     1343.41     1227.78    212.81 o 
  -2   8  15      727.27      701.94    173.29 o 
  -1   8  15      452.45      402.63    141.00 o 
   0   8  15       12.90      -21.90    121.02 o 
   1   8  15       99.33       14.62    127.40 o 
  -8   9  15      185.49      160.81    132.23 o 
  -7   9  15       38.05      155.89    126.76 o 
  -6   9  15      140.48      219.35    117.92 o 
  -5   9  15        9.28      -62.72    100.07 o 
  -4   9  15      111.13       69.98    128.77 o 
  -3   9  15       73.92       71.81    121.58 o 
  -2   9  15       19.28       52.06    119.95 o 
  -1   9  15      109.89      121.21    138.34 o 
  -6  10  15      164.49      278.83    183.35 o 
  -5  10  15      470.39      401.37    194.15 o 
  -4  10  15      388.93      263.06    158.63 o 
  -1   1  16     3574.40     3487.99    126.17 o 
   0   1  16     2606.59     2838.08    119.71 o 
   1   1  16     2852.23     2733.81    142.77 o 
  -3   2  16     1730.99     1644.28    129.13 o 
  -2   2  16       54.01       70.94     66.83 o 
  -1   2  16     2976.93     2744.99    128.76 o 
   0   2  16      319.03      399.35     69.72 o 
   1   2  16      786.16      757.05    111.07 o 
   2   2  16      186.27      212.01     76.58 o 
  -5   3  16     1601.77     1658.37    165.21 o 
  -4   3  16      900.77      952.04    124.48 o 
  -3   3  16     4933.31     4860.42    205.36 o 
  -2   3  16     1539.40     1464.97    115.47 o 
  -1   3  16      711.14      594.75     88.11 o 
   0   3  16     1128.49     1202.32    102.73 o 
   1   3  16      848.54      935.00    113.93 o 
   2   3  16     1052.33     1053.31    146.84 o 
   3   3  16     2013.89     1879.05    179.70 o 
  -7   4  16      219.48      160.33    100.07 o 
  -6   4  16      816.72      763.33    145.64 o 
  -5   4  16     1973.15     1988.09    159.67 o 
  -4   4  16      495.28      450.21    106.35 o 
  -3   4  16      955.70      929.75    114.73 o 
  -2   4  16      193.12      275.04     77.77 o 
  -1   4  16      837.45      885.35    117.64 o 
   0   4  16       58.96       88.66     62.36 o 
   1   4  16      804.87      882.49    140.78 o 
   2   4  16      995.58      808.51    149.09 o 
   3   4  16     1962.18     2046.73    229.90 o 
   4   4  16      417.02      646.16    161.47 o 
  -9   5  16      353.15      315.52    146.87 o 
  -8   5  16      173.98      214.41    117.12 o 
  -7   5  16      728.44      751.22    148.82 o 
  -6   5  16      629.70      456.77    122.76 o 
  -5   5  16     4654.78     4468.43    224.59 o 
  -4   5  16     1954.45     2002.76    162.97 o 
  -3   5  16     1594.50     1658.86    145.81 o 
  -2   5  16     1102.84     1305.58    147.97 o 
  -1   5  16      841.21      986.87    144.62 o 
   0   5  16      183.16      184.57    109.72 o 
   1   5  16     2242.95     2447.70    211.98 o 
   2   5  16      408.42      372.43    129.27 o 
   3   5  16      663.66      682.18    169.63 o 
   4   5  16      380.80      430.22    153.52 o 
   5   5  16       83.75      148.60    135.42 o 
  -9   6  16       51.78       74.15    119.17 o 
  -8   6  16      415.37      401.32    152.20 o 
  -7   6  16      241.97      181.64    114.95 o 
  -6   6  16        7.25       98.07    100.27 o 
  -5   6  16      673.00      633.51    124.69 o 
  -4   6  16      770.14      782.04    136.83 o 
  -3   6  16     1971.48     1799.41    164.74 o 
  -2   6  16      999.88      896.40    143.48 o 
  -1   6  16     2267.22     2362.35    190.00 o 
   0   6  16       11.44      -22.05     89.52 o 
   1   6  16     1639.91     1496.34    251.12 o 
   2   6  16      387.47      321.54    142.39 o 
   3   6  16      596.80      561.39    187.26 o 
  -9   7  16      471.68      435.99    170.51 o 
  -8   7  16       26.81      142.78    126.56 o 
  -7   7  16      793.65      879.58    181.28 o 
  -6   7  16      244.49      144.89    100.89 o 
  -5   7  16      723.71      600.76    138.43 o 
  -4   7  16      240.17      282.64    103.11 o 
  -3   7  16     1985.27     2116.75    193.52 o 
  -2   7  16      435.18      510.02    124.64 o 
  -1   7  16     1614.32     1415.25    205.80 o 
   0   7  16      113.83      179.45    134.95 o 
   1   7  16      227.02      192.63    139.42 o 
   2   7  16      153.69      220.59    149.67 o 
  -9   8  16      142.56      224.92    149.74 o 
  -8   8  16      390.17      250.17    132.71 o 
  -7   8  16       35.56       58.96    108.77 o 
  -6   8  16      384.70      323.12    122.51 o 
  -5   8  16      171.97      204.42    110.21 o 
  -4   8  16      424.04      432.49    133.98 o 
  -3   8  16      650.91      558.53    162.33 o 
  -2   8  16      402.93      369.23    155.74 o 
  -1   8  16      232.93      293.24    131.72 o 
   0   8  16      101.49      292.23    158.13 o 
   1   8  16       97.33      178.74    153.75 o 
  -8   9  16      151.77      156.61    129.38 o 
  -7   9  16      456.24      402.93    152.60 o 
  -6   9  16       43.57      100.41    110.89 o 
  -5   9  16      341.59      423.33    147.59 o 
  -4   9  16      371.65      418.16    173.33 o 
  -3   9  16      635.56      712.70    184.37 o 
  -2   9  16      150.06      136.18    141.74 o 
  -1   9  16      110.49      174.24    143.89 o 
  -5  10  16       83.37      121.74    147.52 o 
  -1   1  17     6590.90     7022.18    180.29 o 
   0   1  17     8102.42     8199.58    200.50 o 
   1   1  17     1812.15     1742.85    124.22 o 
  -3   2  17     1742.28     1846.52    136.11 o 
  -2   2  17     1048.32     1182.71    128.55 o 
  -1   2  17     1812.87     1829.06    112.82 o 
   0   2  17        0.85        0.25     43.64 o 
   1   2  17      702.94      854.37    109.33 o 
   2   2  17       57.11      137.14     75.03 o 
  -5   3  17      553.14      677.76    131.08 o 
  -4   3  17     2099.58     2275.56    154.77 o 
  -3   3  17     1174.23     1184.27    139.80 o 
  -2   3  17     1818.12     1723.50    120.45 o 
  -1   3  17      648.16      814.60    103.01 o 
   0   3  17      965.70     1036.47    102.11 o 
   1   3  17      565.81      718.24    108.51 o 
   2   3  17     2290.15     2300.93    172.16 o 
   3   3  17     2408.54     2272.58    204.01 o 
  -7   4  17     1044.61     1082.30    181.91 o 
  -6   4  17       88.28       36.58     83.69 o 
  -5   4  17      887.33      913.05    137.19 o 
  -4   4  17      468.37      508.24    112.37 o 
  -3   4  17     1983.53     1956.46    156.09 o 
  -2   4  17       50.70        1.28     58.69 o 
  -1   4  17      590.87      611.88    103.83 o 
   0   4  17      138.37      118.73     75.39 o 
   1   4  17      397.31      541.33    121.26 o 
   2   4  17      508.93      547.00    126.08 o 
   3   4  17      424.06      464.90    141.04 o 
   4   4  17      109.84      110.14    114.00 o 
  -9   5  17       56.13       59.69    124.49 o 
  -8   5  17      246.15      156.89    121.30 o 
  -7   5  17      122.45      153.00     98.17 o 
  -6   5  17     1321.03     1484.90    203.82 o 
  -5   5  17     1603.32     1961.06    183.37 o 
  -4   5  17      871.68      952.04    144.11 o 
  -3   5  17      571.03      615.99    111.84 o 
  -2   5  17     2223.28     2046.17    155.47 o 
  -1   5  17      406.24      385.58    108.57 o 
   0   5  17     1575.88     1671.76    195.60 o 
   1   5  17      658.80      821.22    184.49 o 
   2   5  17     2345.16     2315.73    233.53 o 
   3   5  17      145.21      162.42    114.91 o 
   4   5  17      670.30      727.39    181.17 o 
  -9   6  17      152.24      249.00    164.69 o 
  -8   6  17      344.72      299.57    140.77 o 
  -7   6  17      321.34      292.18    123.32 o 
  -6   6  17        6.49       26.09     87.07 o 
  -5   6  17     1344.37     1558.42    170.26 o 
  -4   6  17       76.80       63.00     81.45 o 
  -3   6  17     2461.33     2233.33    172.28 o 
  -2   6  17      482.91      497.72    118.59 o 
  -1   6  17      654.15      709.43    139.79 o 
   0   6  17      324.33      231.68    134.83 o 
   1   6  17      455.94      508.34    169.65 o 
   2   6  17      112.56      158.28    134.11 o 
   3   6  17      382.89      244.70    139.67 o 
  -9   7  17       22.47       -1.54    117.26 o 
  -8   7  17      427.31      333.61    156.43 o 
  -7   7  17        3.92       84.96    102.22 o 
  -6   7  17      276.36      193.77    111.67 o 
  -5   7  17      136.54      164.59    101.19 o 
  -4   7  17     1052.61      922.16    164.87 o 
  -3   7  17      412.38      510.72    122.17 o 
  -2   7  17     2352.80     2460.14    204.61 o 
  -1   7  17      472.89      520.41    142.45 o 
   0   7  17      602.97      653.83    191.73 o 
   1   7  17       55.62       12.59    123.45 o 
   2   7  17      529.18      380.64    164.35 o 
  -9   8  17      252.78      255.74    198.49 o 
  -8   8  17       34.05       85.86    113.63 o 
  -7   8  17      435.53      426.75    153.85 o 
  -6   8  17      341.60      245.45    118.27 o 
  -5   8  17      223.20      214.75    109.72 o 
  -4   8  17      108.01      118.50    112.14 o 
  -3   8  17      166.20      182.16    127.39 o 
  -2   8  17      119.38      210.38    133.88 o 
  -1   8  17       56.86       90.90    112.63 o 
   0   8  17       72.83      185.39    139.06 o 
   1   8  17       15.02     -122.28    143.58 o 
  -8   9  17      245.31      197.35    237.57 o 
  -7   9  17       24.81       55.61    116.41 o 
  -6   9  17      150.61      222.93    122.44 o 
  -5   9  17       46.90      112.22    117.87 o 
  -4   9  17      692.50      798.21    216.53 o 
  -3   9  17      377.69      338.85    161.46 o 
  -2   9  17      563.63      659.34    190.13 o 
  -1   9  17       12.13       84.38    175.72 o 
   0   0  18    16353.78    18095.91   1021.83 o 
  -1   1  18      437.71      401.26     65.45 o 
   0   1  18     1137.43     1176.03     97.50 o 
   1   1  18     2711.28     2549.86    146.92 o 
  -3   2  18      744.82      925.08    127.75 o 
  -2   2  18     8008.41     7970.68    256.88 o 
  -1   2  18     2722.86     2556.00    132.38 o 
   0   2  18     2151.79     2138.30    110.90 o 
   1   2  18      274.07      281.66     79.90 o 
   2   2  18     1019.10     1071.24    134.31 o 
  -5   3  18      793.39      799.92    141.31 o 
  -4   3  18      560.61      608.95    112.80 o 
  -3   3  18      514.62      563.68    111.00 o 
  -2   3  18      754.98      864.29    106.53 o 
  -1   3  18      248.86      334.14     80.33 o 
   0   3  18     1310.73     1358.43    144.65 o 
   1   3  18      413.66      378.49     90.92 o 
   2   3  18      191.26      196.69     93.12 o 
   3   3  18      172.49      134.86     92.99 o 
  -7   4  18      313.66      399.64    131.18 o 
  -6   4  18     2259.44     2087.39    191.47 o 
  -5   4  18      968.96     1018.01    160.96 o 
  -4   4  18     1436.66     1587.48    158.45 o 
  -3   4  18      585.23      655.19    120.60 o 
  -2   4  18     1031.25     1040.18    124.69 o 
  -1   4  18      380.12      413.03     97.12 o 
   0   4  18      519.92      702.04    136.80 o 
   1   4  18      801.05      771.93    155.73 o 
   2   4  18     2473.36     2410.18    203.55 o 
   3   4  18      568.55      501.08    148.80 o 
   4   4  18      700.45      716.96    178.22 o 
  -9   5  18       54.09      -14.93    113.24 o 
  -8   5  18      717.30      846.22    204.52 o 
  -7   5  18      200.15      176.83    101.75 o 
  -6   5  18       82.68       86.12     91.32 o 
  -5   5  18     1568.46     1777.52    178.88 o 
  -4   5  18      926.87     1055.53    153.50 o 
  -3   5  18      761.24      912.94    145.75 o 
  -2   5  18      202.49      342.05     96.22 o 
  -1   5  18      791.31      882.79    144.31 o 
   0   5  18      497.56      509.96    129.21 o 
   1   5  18      387.40      430.06    154.01 o 
   2   5  18       27.60      104.27    119.85 o 
   3   5  18      886.90      734.78    202.07 o 
   4   5  18       88.25      137.01    144.71 o 
  -9   6  18      124.49        1.13    136.91 o 
  -8   6  18      516.94      606.96    178.71 o 
  -7   6  18      152.86      328.54    125.93 o 
  -6   6  18     1445.53     1522.82    219.42 o 
  -5   6  18       64.72      110.72     86.31 o 
  -4   6  18     2343.31     2438.30    195.43 o 
  -3   6  18      152.39      190.10     91.52 o 
  -2   6  18     2413.67     2576.72    192.85 o 
  -1   6  18      365.07      322.51    105.97 o 
   0   6  18     1475.76     1711.80    237.54 o 
   1   6  18       62.87       72.06    122.49 o 
   2   6  18      545.13      459.90    171.86 o 
   3   6  18       52.22      117.66    143.09 o 
  -9   7  18        2.93      -19.32    122.28 o 
  -8   7  18      123.02      196.69    133.89 o 
  -7   7  18      803.78      660.32    166.22 o 
  -6   7  18      154.26      238.11    120.49 o 
  -5   7  18      190.29      167.92    101.61 o 
  -4   7  18      335.42      283.34    113.80 o 
  -3   7  18      588.94      492.44    139.65 o 
  -2   7  18       20.69       80.41     97.99 o 
  -1   7  18       70.22       17.84    103.96 o 
   0   7  18      221.44      268.61    132.34 o 
   1   7  18      214.98      128.20    139.96 o 
   2   7  18       45.42       43.69    124.66 o 
  -8   8  18      429.26      351.14    153.68 o 
  -7   8  18      136.58      118.03    115.03 o 
  -6   8  18      513.76      543.97    145.67 o 
  -5   8  18      709.55      781.99    166.95 o 
  -4   8  18      683.78      657.72    170.82 o 
  -3   8  18      902.39      771.14    201.67 o 
  -2   8  18      563.06      631.41    174.62 o 
  -1   8  18      230.85      251.34    130.30 o 
   0   8  18      139.21      127.16    138.81 o 
  -7   9  18        2.52       37.51    116.85 o 
  -6   9  18      115.00      190.27    119.68 o 
  -5   9  18       62.93       28.97    115.87 o 
  -4   9  18       94.82      103.88    145.65 o 
  -3   9  18       53.82      111.38    144.49 o 
  -2   9  18       47.69       97.54    135.46 o 
  -1   1  19     5488.46     5532.87    170.12 o 
   0   1  19     3123.07     3391.80    153.16 o 
   1   1  19     1634.25     1508.04    131.89 o 
  -3   2  19     1426.34     1291.26    152.77 o 
  -2   2  19      246.43      368.74     92.47 o 
  -1   2  19     1657.84     1650.54    118.20 o 
   0   2  19      591.98      667.63    109.11 o 
   1   2  19     1417.95     1455.98    134.71 o 
   2   2  19       60.60       55.95     81.78 o 
  -5   3  19      723.21      977.66    158.21 o 
  -4   3  19      453.17      476.21    106.96 o 
  -3   3  19     1836.50     2015.72    156.72 o 
  -2   3  19     1359.95     1277.90    145.58 o 
  -1   3  19     1458.99     1377.00    126.30 o 
   0   3  19      543.72      595.44    113.45 o 
   1   3  19      281.15      322.36     95.13 o 
   2   3  19      202.84      265.66    116.77 o 
   3   3  19      862.47      971.55    156.83 o 
  -7   4  19      225.58      309.45    120.48 o 
  -6   4  19      902.46      847.02    153.91 o 
  -5   4  19     1116.59     1196.74    172.82 o 
  -4   4  19       76.80       78.76     76.48 o 
  -3   4  19      529.54      669.89    127.02 o 
  -2   4  19       52.99      108.33     80.90 o 
  -1   4  19      247.76      286.30     91.38 o 
   0   4  19      701.05      668.36    136.09 o 
   1   4  19     1058.21     1281.82    196.50 o 
   2   4  19      101.87       93.19    101.11 o 
   3   4  19     1276.04     1230.44    226.33 o 
   4   4  19      302.71      392.36    139.77 o 
  -9   5  19      324.30      341.35    157.10 o 
  -8   5  19      221.98      169.05    136.34 o 
  -7   5  19     1170.41     1197.01    185.10 o 
  -6   5  19      503.05      465.52    126.40 o 
  -5   5  19     2527.13     2574.84    184.95 o 
  -4   5  19     1171.33     1276.41    165.65 o 
  -3   5  19      694.86      724.36    133.34 o 
  -2   5  19      201.07      224.81     90.11 o 
  -1   5  19     1022.95     1080.58    159.32 o 
   0   5  19      348.87      365.40    119.38 o 
   1   5  19     1343.52     1539.38    249.62 o 
   2   5  19      126.44      155.79    129.36 o 
   3   5  19      306.85      176.70    139.96 o 
   4   5  19      150.15      135.47    147.08 o 
  -9   6  19      246.44       71.09    146.46 o 
  -8   6  19       81.93       56.81    116.56 o 
  -7   6  19      707.91      694.49    165.94 o 
  -6   6  19      369.45      367.17    123.37 o 
  -5   6  19      510.27      497.56    121.29 o 
  -4   6  19      892.59      766.12    140.32 o 
  -3   6  19      924.06      889.76    148.90 o 
  -2   6  19      105.57       85.77     91.95 o 
  -1   6  19     1338.26     1640.76    189.46 o 
   0   6  19       51.97      156.63    116.86 o 
   1   6  19      504.11      364.79    159.25 o 
   2   6  19      148.02      187.55    146.55 o 
   3   6  19      529.03      374.96    177.09 o 
  -9   7  19      527.82      393.24    167.40 o 
  -8   7  19       94.83       37.41    122.36 o 
  -7   7  19      837.89      707.10    177.22 o 
  -6   7  19      742.07      722.48    172.81 o 
  -5   7  19     1188.30     1263.26    190.62 o 
  -4   7  19      221.73      174.74    100.74 o 
  -3   7  19     1268.61     1250.09    195.69 o 
  -2   7  19      126.53      105.91     96.88 o 
  -1   7  19      523.09      385.32    134.13 o 
   0   7  19      194.44      178.85    134.58 o 
   1   7  19      177.54      198.38    150.08 o 
   2   7  19      104.32       52.67    148.06 o 
  -8   8  19      164.03      104.40    123.11 o 
  -7   8  19       90.75       64.56    112.20 o 
  -6   8  19       95.19      126.90    119.66 o 
  -5   8  19      231.98      179.54    117.98 o 
  -4   8  19      317.99      415.11    147.60 o 
  -3   8  19      289.68      351.03    161.93 o 
  -2   8  19      156.42      175.43    145.13 o 
  -1   8  19      184.14      207.42    125.49 o 
   0   8  19       14.94      -69.00    122.55 o 
  -7   9  19      537.97      590.34    179.67 o 
  -6   9  19      234.97      240.86    123.81 o 
  -5   9  19      326.99      324.31    143.23 o 
  -4   9  19      142.69      247.44    167.03 o 
  -3   9  19      570.51      703.35    215.47 o 
  -2   9  19      108.65       40.06    150.56 o 
  -1   1  20     4736.56     5046.42    169.36 o 
   0   1  20     4226.14     4044.86    156.30 o 
   1   1  20     1783.08     1955.60    145.80 o 
  -3   2  20      779.39      756.44    121.84 o 
  -2   2  20      969.29     1057.32    137.79 o 
  -1   2  20     1816.79     1857.68    125.46 o 
   0   2  20      316.22      433.59     97.51 o 
   1   2  20      273.99      281.04     87.93 o 
   2   2  20      372.81      388.89    109.50 o 
  -5   3  20      521.97      606.98    132.38 o 
  -4   3  20      657.48      665.57    122.46 o 
  -3   3  20        6.62       14.66     72.06 o 
  -2   3  20      865.22      811.00    130.15 o 
  -1   3  20      247.71      252.21     81.99 o 
   0   3  20     2890.33     2911.68    178.02 o 
   1   3  20      523.66      629.96    134.91 o 
   2   3  20     1036.79     1206.35    217.61 o 
   3   3  20     1274.57     1371.74    177.83 o 
  -7   4  20      871.00      950.47    200.22 o 
  -6   4  20      200.45      205.72    101.89 o 
  -5   4  20     1104.08      908.88    158.00 o 
  -4   4  20      107.76       78.41     78.79 o 
  -3   4  20      642.33      694.16    129.02 o 
  -2   4  20      386.19      317.66     91.48 o 
  -1   4  20      527.56      471.13    109.78 o 
   0   4  20      113.93       94.46     91.16 o 
   1   4  20      103.37      334.37    116.66 o 
   2   4  20      954.80      989.48    182.91 o 
   3   4  20      565.18      740.44    189.99 o 
   4   4  20      217.42      355.57    164.88 o 
  -9   5  20      156.02      207.98    173.05 o 
  -8   5  20       81.13      154.00    134.23 o 
  -7   5  20      197.12      217.95    111.48 o 
  -6   5  20      876.14      925.15    164.45 o 
  -5   5  20       35.20       75.30     81.94 o 
  -4   5  20     1051.78      985.93    149.28 o 
  -3   5  20      562.45      698.30    132.49 o 
  -2   5  20      997.46     1123.55    148.34 o 
  -1   5  20      112.73      227.43    106.78 o 
   0   5  20     3055.43     3075.98    242.96 o 
   1   5  20      640.59      555.83    169.90 o 
   2   5  20      597.24      697.96    188.92 o 
   3   5  20       46.99      -14.18    117.19 o 
   4   5  20      329.37      199.56    147.97 o 
  -9   6  20      357.49      516.24    204.58 o 
  -8   6  20      218.44      236.53    137.47 o 
  -7   6  20     1310.02     1303.66    217.74 o 
  -6   6  20       75.49      137.97     99.39 o 
  -5   6  20      921.47      857.28    147.16 o 
  -4   6  20      193.13      157.44     88.69 o 
  -3   6  20     1226.16     1083.24    163.78 o 
  -2   6  20      946.58      971.92    169.40 o 
  -1   6  20      630.63      577.90    145.08 o 
   0   6  20      186.71       63.36    114.39 o 
   1   6  20      439.76      363.01    159.15 o 
   2   6  20       48.51       60.62    131.74 o 
   3   6  20       71.42      -19.47    125.11 o 
  -8   7  20      367.44      452.14    173.37 o 
  -7   7  20       11.69       47.52    113.81 o 
  -6   7  20     1337.85     1389.89    221.65 o 
  -5   7  20      198.00      165.68    105.93 o 
  -4   7  20      893.92     1070.06    169.26 o 
  -3   7  20      571.67      580.62    145.80 o 
  -2   7  20      566.29      461.90    134.99 o 
  -1   7  20      451.36      440.75    141.87 o 
   0   7  20      338.74      260.45    131.22 o 
   1   7  20      198.14      249.83    164.04 o 
  -8   8  20      187.53      148.02    127.31 o 
  -7   8  20      392.94      425.14    157.89 o 
  -6   8  20      228.05      339.50    142.16 o 
  -5   8  20       75.52      136.37    115.88 o 
  -4   8  20      216.09      156.34    126.09 o 
  -3   8  20       51.40      -12.84    124.04 o 
  -2   8  20       49.67       19.44    119.78 o 
  -1   8  20      192.27      300.74    152.65 o 
   0   8  20       17.78       98.34    129.19 o 
  -6   9  20      370.87      415.74    152.92 o 
  -5   9  20      149.93      181.25    133.95 o 
  -4   9  20      332.29      343.56    167.98 o 
  -3   9  20       66.51        0.48    133.98 o 
   0   0  21    12450.19    13056.85    535.69 o 
  -1   1  21      918.24      932.97    126.26 o 
   0   1  21      540.98      456.40     97.13 o 
   1   1  21     1508.48     1676.04    143.06 o 
  -3   2  21      183.80      259.73     88.94 o 
  -2   2  21     2007.22     1886.62    159.91 o 
  -1   2  21     1546.69     1733.67    151.83 o 
   0   2  21     6860.96     6679.44    250.09 o 
   1   2  21      417.80      379.86    113.40 o 
   2   2  21     1182.90     1184.71    187.33 o 
  -5   3  21      161.58      246.40    105.79 o 
  -4   3  21       16.53       33.18     75.93 o 
  -3   3  21        2.85        5.53     74.37 o 
  -2   3  21      214.06      282.94     96.00 o 
  -1   3  21      395.52      335.52    101.60 o 
   0   3  21     1065.03      903.52    138.40 o 
   1   3  21     1062.21      806.39    151.44 o 
   2   3  21      636.95      626.71    171.91 o 
   3   3  21      101.39      142.07    117.67 o 
  -7   4  21      339.10      306.57    177.99 o 
  -6   4  21     1388.66     1427.38    198.24 o 
  -5   4  21      246.15      370.57    118.48 o 
  -4   4  21      116.70      109.75     86.44 o 
  -3   4  21       21.71        2.58     76.70 o 
  -2   4  21     1275.09     1218.97    158.38 o 
  -1   4  21     1080.80     1028.25    159.57 o 
   0   4  21     2615.07     2753.08    211.10 o 
   1   4  21      553.25      606.84    143.66 o 
   2   4  21      930.95     1032.94    189.39 o 
   3   4  21      165.62      230.67    144.68 o 
   4   4  21      229.36      260.84    148.16 o 
  -9   5  21       60.29      122.16    164.00 o 
  -8   5  21      566.45      604.09    217.74 o 
  -7   5  21      102.37      109.65    104.87 o 
  -6   5  21      145.34      156.37    103.77 o 
  -5   5  21      771.95      754.20    150.41 o 
  -4   5  21      239.63      277.82    103.56 o 
  -3   5  21      166.90      191.10     90.77 o 
  -2   5  21      628.10      725.15    127.84 o 
  -1   5  21      549.29      561.30    136.15 o 
   0   5  21      141.25      120.11    100.80 o 
   1   5  21      612.86      469.89    155.27 o 
   2   5  21       47.49       10.94    110.80 o 
   3   5  21      311.57      287.22    155.20 o 
   4   5  21        4.60      123.01    145.22 o 
  -8   6  21      644.30      373.03    155.88 o 
  -7   6  21      252.28      175.78    125.15 o 
  -6   6  21     1733.92     1661.99    218.35 o 
  -5   6  21      138.36      145.44     99.21 o 
  -4   6  21     1379.38     1521.63    183.56 o 
  -3   6  21      100.29      151.07     91.77 o 
  -2   6  21      886.13      939.66    169.41 o 
  -1   6  21      593.11      636.99    149.27 o 
   0   6  21      419.82      509.10    155.57 o 
   1   6  21       66.13      198.99    137.30 o 
   2   6  21      351.92      309.22    157.29 o 
  -8   7  21      440.80      618.29    191.67 o 
  -7   7  21      263.57      344.31    140.69 o 
  -6   7  21      267.16      349.77    135.28 o 
  -5   7  21      105.07      171.42    109.89 o 
  -4   7  21      328.76      336.56    112.32 o 
  -3   7  21      180.97      230.78    117.55 o 
  -2   7  21       48.50      103.23    104.60 o 
  -1   7  21       58.82       94.65    135.06 o 
   0   7  21       33.53       96.81    118.73 o 
   1   7  21       19.68       74.65    136.40 o 
  -7   8  21      455.60      482.27    161.77 o 
  -6   8  21      664.70      617.83    167.85 o 
  -5   8  21      589.05      636.59    162.25 o 
  -4   8  21      220.92      242.30    134.73 o 
  -3   8  21      287.20      334.55    163.54 o 
  -2   8  21      350.15      312.43    170.57 o 
  -1   8  21       24.57       98.86    139.82 o 
  -5   9  21       64.61      101.65    146.57 o 
  -4   9  21        5.82      154.37    152.10 o 
  -1   1  22     1859.88     2042.77    155.96 o 
   0   1  22     6102.44     6536.62    252.95 o 
   1   1  22      233.83      250.69     99.13 o 
  -3   2  22      228.68      195.03     88.84 o 
  -2   2  22      172.18       91.72     77.25 o 
  -1   2  22      176.63      128.13     82.20 o 
   0   2  22       25.75      134.87     81.03 o 
   1   2  22     1834.66     1824.77    177.68 o 
   2   2  22      120.01      182.20    117.77 o 
  -5   3  22     1141.81     1247.01    221.88 o 
  -4   3  22      116.23      139.57     92.45 o 
  -3   3  22       41.62      167.74     89.71 o 
  -2   3  22      237.30      226.37     93.71 o 
  -1   3  22     1873.79     2064.17    164.18 o 
   0   3  22      596.27      682.36    126.21 o 
   1   3  22      786.13     1049.39    169.25 o 
   2   3  22      257.68      243.47    127.35 o 
   3   3  22     1021.44     1011.01    213.16 o 
  -7   4  22      362.29      262.65    169.48 o 
  -6   4  22       16.42       38.33     93.73 o 
  -5   4  22      235.37      329.96    111.95 o 
  -4   4  22      200.85      258.71     96.44 o 
  -3   4  22      123.36      188.95     88.83 o 
  -2   4  22      121.60       12.89     76.75 o 
  -1   4  22      760.77      934.70    160.92 o 
   0   4  22      484.67      493.09    132.40 o 
   1   4  22     2008.14     1962.84    205.79 o 
   2   4  22       10.52      132.14    110.73 o 
   3   4  22      655.89      798.20    207.92 o 
   4   4  22       95.75      157.20    141.92 o 
  -8   5  22      245.89      202.27    174.53 o 
  -7   5  22      888.19      887.59    167.87 o 
  -6   5  22      528.93      623.94    151.96 o 
  -5   5  22      867.24     1119.68    175.61 o 
  -4   5  22      241.90      378.03    109.77 o 
  -3   5  22     1141.54     1219.62    167.31 o 
  -2   5  22      242.05      120.12     90.52 o 
  -1   5  22     2009.49     2165.27    308.46 o 
   0   5  22      562.66      615.76    143.66 o 
   1   5  22      404.79      518.15    153.85 o 
   2   5  22       70.36       91.04    132.06 o 
   3   5  22       11.42       20.02    117.92 o 
  -8   6  22      188.61      191.55    145.05 o 
  -7   6  22      333.38      379.26    139.47 o 
  -6   6  22      403.22      432.86    134.87 o 
  -5   6  22      532.94      542.18    130.52 o 
  -4   6  22       12.03       63.13     88.00 o 
  -3   6  22     1043.04      851.65    150.64 o 
  -2   6  22       10.49       61.10     94.92 o 
  -1   6  22      392.04      399.38    140.66 o 
   0   6  22      108.00      134.52    123.66 o 
   1   6  22       24.05       26.47    110.26 o 
   2   6  22      107.65      113.15    141.40 o 
  -8   7  22       15.69       40.80    131.97 o 
  -7   7  22      933.62      867.62    190.88 o 
  -6   7  22      336.50      402.83    146.77 o 
  -5   7  22      904.19     1077.15    189.99 o 
  -4   7  22      355.32      292.64    114.13 o 
  -3   7  22      615.22      611.11    157.24 o 
  -2   7  22       60.55      110.21    111.91 o 
  -1   7  22       24.68       13.57    124.21 o 
   0   7  22      154.03      187.20    141.21 o 
   1   7  22      160.98       96.40    143.67 o 
  -7   8  22       11.50        8.00    114.00 o 
  -6   8  22      199.77      199.68    132.80 o 
  -5   8  22      239.44      326.45    132.63 o 
  -4   8  22      103.54       70.63    123.22 o 
  -3   8  22        6.18       52.75    129.41 o 
  -2   8  22       96.08       70.06    140.55 o 
  -1   8  22      156.36      372.62    165.96 o 
  -1   1  23      511.05      667.60    118.15 o 
   0   1  23     1144.16     1229.83    160.06 o 
   1   1  23      857.34      834.24    149.30 o 
  -3   2  23      142.32      287.58    106.63 o 
  -2   2  23      352.46      291.49     96.60 o 
  -1   2  23      917.90     1059.15    140.61 o 
   0   2  23      423.70      490.25    123.41 o 
   1   2  23     1234.12     1139.70    169.45 o 
   2   2  23      822.28      867.48    178.04 o 
  -5   3  23      192.82      356.58    145.35 o 
  -4   3  23      576.26      696.14    129.99 o 
  -3   3  23        4.39      -37.87     71.23 o 
  -2   3  23      112.40      122.98     86.55 o 
  -1   3  23     1242.22     1387.11    160.24 o 
   0   3  23     3010.42     3304.92    222.50 o 
   1   3  23      776.15      739.31    146.70 o 
   2   3  23     1204.47     1405.29    241.22 o 
   3   3  23      409.78      660.02    188.75 o 
  -7   4  23      540.74      645.94    202.89 o 
  -6   4  23      187.70      104.00    115.29 o 
  -5   4  23      476.40      364.20    118.79 o 
  -4   4  23      432.54      420.80    111.84 o 
  -3   4  23      553.31      602.72    127.45 o 
  -2   4  23      820.20      815.14    139.21 o 
  -1   4  23      754.83      746.26    147.75 o 
   0   4  23        0.55      -14.39     94.51 o 
   1   4  23      533.27      566.34    141.54 o 
   2   4  23      274.57      264.50    135.84 o 
   3   4  23      177.67      168.63    138.91 o 
   4   4  23       66.82      227.67    149.97 o 
  -8   5  23      245.64      182.57    172.04 o 
  -7   5  23      171.75      182.64    129.45 o 
  -6   5  23     1005.00      997.44    187.91 o 
  -5   5  23      181.60      116.35    101.62 o 
  -4   5  23      499.33      600.29    133.22 o 
  -3   5  23      214.51      341.96     99.46 o 
  -2   5  23     1228.11     1282.76    180.08 o 
  -1   5  23      534.42      433.76    142.61 o 
   0   5  23     1920.77     1982.86    237.93 o 
   1   5  23      285.27      211.60    126.18 o 
   2   5  23      412.51      369.82    175.33 o 
   3   5  23      112.03      260.13    144.09 o 
  -8   6  23      150.19      258.56    212.38 o 
  -7   6  23      603.13      470.66    158.53 o 
  -6   6  23        1.76       37.88     98.84 o 
  -5   6  23      998.15     1064.28    182.07 o 
  -4   6  23      191.80      177.42     97.64 o 
  -3   6  23      378.47      539.41    129.56 o 
  -2   6  23      267.54      352.12    136.52 o 
  -1   6  23      299.78      139.67    128.79 o 
   0   6  23       39.73       95.81    130.46 o 
   1   6  23      128.72      238.67    135.85 o 
   2   6  23       45.18      154.31    144.64 o 
  -7   7  23        0.61       88.39    118.86 o 
  -6   7  23      595.36      475.17    158.76 o 
  -5   7  23      174.94      242.84    123.03 o 
  -4   7  23      545.57      584.29    139.55 o 
  -3   7  23      187.73      274.50    126.39 o 
  -2   7  23      377.89      284.31    144.99 o 
  -1   7  23      121.82      310.49    165.74 o 
   0   7  23      242.97      259.96    167.89 o 
  -6   8  23      159.18      200.54    130.95 o 
  -5   8  23      248.29      168.68    123.00 o 
  -4   8  23       59.44       84.22    127.31 o 
  -3   8  23       97.53      191.93    152.29 o 
  -2   8  23       39.46      -25.66    131.00 o 
   0   0  24      245.05      175.87    190.28 o 
  -1   1  24      864.50     1011.20    157.03 o 
   0   1  24      257.00      281.52    108.04 o 
   1   1  24      364.57      374.30    117.57 o 
  -3   2  24      133.33      211.20    101.52 o 
  -2   2  24      505.24      525.56    114.92 o 
  -1   2  24      388.62      452.94    109.30 o 
   0   2  24     2989.44     2715.41    205.92 o 
   1   2  24      684.15      682.16    144.38 o 
   2   2  24     2563.02     2360.49    253.34 o 
  -5   3  24      137.49      162.38    120.50 o 
  -4   3  24      197.31      152.11    102.45 o 
  -3   3  24      193.43      241.63     98.97 o 
  -2   3  24      122.60      157.99     91.37 o 
  -1   3  24      685.42      874.17    141.91 o 
   0   3  24      258.51      277.77    114.85 o 
   1   3  24      873.72      845.64    159.11 o 
   2   3  24      601.39      583.70    163.85 o 
   3   3  24      111.69      120.71    135.43 o 
  -7   4  24      202.42      176.94    176.72 o 
  -6   4  24      881.42      996.03    198.47 o 
  -5   4  24      185.79      153.01    106.44 o 
  -4   4  24      421.21      620.29    134.39 o 
  -3   4  24      179.87      157.95     92.90 o 
  -2   4  24     2585.92     2447.99    201.55 o 
  -1   4  24      858.88      805.91    151.96 o 
   0   4  24     2781.42     3012.88    277.04 o 
   1   4  24      282.50      274.38    118.26 o 
   2   4  24      546.49      586.92    149.82 o 
   3   4  24        9.18      -25.31    115.31 o 
   4   4  24      261.20      391.06    175.69 o 
  -8   5  24      203.95      265.77    180.58 o 
  -7   5  24       55.72      104.45    116.15 o 
  -6   5  24       64.26       98.10    116.77 o 
  -5   5  24      349.95      554.00    142.28 o 
  -4   5  24      183.93      163.29     95.53 o 
  -3   5  24      153.60      134.99     88.70 o 
  -2   5  24      592.99      505.56    151.64 o 
  -1   5  24      275.62      222.01    124.48 o 
   0   5  24       41.39      105.58    116.93 o 
   1   5  24      398.14      505.66    161.43 o 
   2   5  24        5.85       20.41    116.52 o 
   3   5  24       61.93       39.48    133.11 o 
  -8   6  24      393.45      226.15    211.76 o 
  -7   6  24       19.53       64.03    118.65 o 
  -6   6  24      402.17      474.50    142.48 o 
  -5   6  24       58.59       96.61     99.63 o 
  -4   6  24      881.09      782.59    150.36 o 
  -3   6  24      118.52      179.14    103.28 o 
  -2   6  24      513.98      461.66    153.05 o 
  -1   6  24      398.99      495.10    156.49 o 
   0   6  24      183.40      112.60    142.68 o 
   1   6  24      229.08      196.96    143.36 o 
   2   6  24      217.10      370.39    167.11 o 
  -7   7  24       38.50       69.24    120.71 o 
  -6   7  24       22.46      -10.16    104.64 o 
  -5   7  24       55.99       77.62    106.94 o 
  -4   7  24      190.62      226.31    118.82 o 
  -3   7  24        8.96       69.55    108.38 o 
  -2   7  24        3.97      -29.73    116.91 o 
  -1   7  24      224.80      186.48    159.47 o 
   0   7  24       58.39      -61.47    139.74 o 
  -6   8  24      385.99      216.72    134.63 o 
  -5   8  24      211.29      121.56    118.07 o 
  -4   8  24      276.15      339.76    150.82 o 
  -3   8  24       51.97      239.31    157.31 o 
  -2   8  24      204.63      259.99    193.82 o 
  -1   1  25       11.17      -26.27     91.59 o 
   0   1  25      245.16      403.74    120.69 o 
   1   1  25      501.40      553.40    133.98 o 
  -3   2  25      831.14      746.15    153.65 o 
  -2   2  25        3.80       26.08     87.21 o 
  -1   2  25      482.03      535.40    129.19 o 
   0   2  25        2.57      100.83     96.02 o 
   1   2  25     1513.26     1695.56    195.22 o 
   2   2  25       53.97      108.65    111.35 o 
  -5   3  25      840.86      853.98    180.98 o 
  -4   3  25      657.89      660.17    163.45 o 
  -3   3  25      454.39      526.95    136.35 o 
  -2   3  25      836.94      781.67    140.50 o 
  -1   3  25     1517.00     1588.51    199.99 o 
   0   3  25     1023.60     1072.11    174.17 o 
   1   3  25     1413.80     1458.70    223.80 o 
   2   3  25      231.50      211.57    128.83 o 
   3   3  25      184.41      128.85    140.96 o 
  -7   4  25      118.78      106.91    161.58 o 
  -6   4  25        4.22       27.29    120.00 o 
  -5   4  25       55.55       41.55    119.60 o 
  -4   4  25      545.25      745.68    140.51 o 
  -3   4  25      675.33      735.18    141.63 o 
  -2   4  25       51.81       55.37     84.93 o 
  -1   4  25     1402.97     1425.03    220.89 o 
   0   4  25      444.30      538.67    153.93 o 
   1   4  25      775.34      773.18    180.60 o 
   2   4  25       79.03      145.48    108.22 o 
   3   4  25      254.33      259.30    166.40 o 
   4   4  25       26.95       36.20    132.17 o 
  -8   5  25      226.99      218.71    248.53 o 
  -7   5  25      386.09      343.03    162.23 o 
  -6   5  25      240.45      336.62    140.61 o 
  -5   5  25      438.79      569.84    144.93 o 
  -4   5  25       64.17       93.75     87.49 o 
  -3   5  25      848.02      987.54    161.09 o 
  -2   5  25      219.37      353.92    137.89 o 
  -1   5  25      786.76      821.49    186.96 o 
   0   5  25       52.07       65.32    119.70 o 
   1   5  25      166.94      145.26    133.97 o 
   2   5  25       81.88      -30.44    112.12 o 
   3   5  25       71.20      257.61    266.96 o 
  -7   6  25      130.75      212.84    144.72 o 
  -6   6  25      166.24      134.58    114.86 o 
  -5   6  25      234.05      276.62    124.79 o 
  -4   6  25        5.36      -67.86     88.20 o 
  -3   6  25      182.38      342.15    129.85 o 
  -2   6  25       84.41       78.54    119.78 o 
  -1   6  25      142.94      131.00    125.30 o 
   0   6  25      528.13      510.68    188.58 o 
   1   6  25      128.03      139.52    146.43 o 
  -7   7  25      298.92      322.04    249.50 o 
  -6   7  25      130.65      195.02    133.64 o 
  -5   7  25      381.60      364.41    142.73 o 
  -4   7  25      116.90      209.99    113.23 o 
  -3   7  25      253.36      252.01    128.32 o 
  -2   7  25       76.69       85.40    145.14 o 
  -1   7  25      133.02      224.49    170.11 o 
   0   7  25       30.96       39.89    358.49 o 
  -5   8  25      223.29      304.71    221.10 o 
  -4   8  25       21.71       91.84    125.98 o 
  -3   8  25       78.07      277.81    231.82 o 
  -1   1  26        1.19      -66.50     88.81 o 
   0   1  26       26.15       13.41     92.05 o 
   1   1  26      340.27      492.95    130.98 o 
  -3   2  26      652.30      712.93    153.32 o 
  -2   2  26       20.81       56.35     90.63 o 
  -1   2  26      310.97      327.47    129.89 o 
   0   2  26      647.66      522.01    135.02 o 
   1   2  26     1510.96     1456.38    188.97 o 
   2   2  26      112.47      135.46    119.27 o 
  -5   3  26       32.70       29.69    102.04 o 
  -4   3  26     1110.61     1237.10    211.69 o 
  -3   3  26      650.19      663.39    148.42 o 
  -2   3  26      643.14      706.08    133.21 o 
  -1   3  26     1550.32     1627.02    200.04 o 
   0   3  26     1753.87     2068.39    208.39 o 
   1   3  26      662.96      625.75    163.88 o 
   2   3  26      520.12      558.00    158.93 o 
   3   3  26      198.18      238.10    138.33 o 
  -7   4  26      190.21      382.35    199.48 o 
  -6   4  26      178.95      132.56    140.69 o 
  -5   4  26      325.13      349.48    140.61 o 
  -4   4  26      134.21      132.32    103.96 o 
  -3   4  26     1113.54     1093.13    169.03 o 
  -2   4  26      107.55      150.99    100.81 o 
  -1   4  26      658.09      748.64    171.53 o 
   0   4  26       13.76      -12.59    104.30 o 
   1   4  26      359.87      419.61    148.17 o 
   2   4  26      179.80      157.92    126.96 o 
   3   4  26       62.60      100.89    145.74 o 
  -7   5  26      241.19      343.17    167.78 o 
  -6   5  26      334.72      363.25    148.86 o 
  -5   5  26       18.64       60.15    112.25 o 
  -4   5  26      325.70      334.39    116.26 o 
  -3   5  26       29.02       75.52     93.57 o 
  -2   5  26      561.24      574.03    163.38 o 
  -1   5  26      340.11      418.70    153.30 o 
   0   5  26      741.75      686.14    177.27 o 
   1   5  26      128.61      106.02    145.61 o 
   2   5  26      170.61      246.51    168.14 o 
  -7   6  26      460.57      433.37    172.62 o 
  -6   6  26       51.10       54.71    123.42 o 
  -5   6  26      340.59      360.13    136.32 o 
  -4   6  26      180.00      261.90    106.34 o 
  -3   6  26      174.52      223.42    120.43 o 
  -2   6  26      189.21      215.44    134.87 o 
  -1   6  26      146.75      217.68    141.44 o 
   0   6  26      116.53      130.51    142.42 o 
   1   6  26      121.04      119.47    143.09 o 
  -6   7  26      450.71      371.51    153.04 o 
  -5   7  26      240.41      228.84    133.63 o 
  -4   7  26      191.59      244.86    114.70 o 
  -3   7  26       71.27      114.41    130.39 o 
  -2   7  26      180.96       32.36    143.47 o 
  -1   7  26      113.77      164.04    156.78 o 
   0   0  27       96.17       30.14    187.67 o 
  -1   1  27        6.13       33.96    101.81 o 
   0   1  27      568.05      634.39    160.28 o 
   1   1  27       15.12       40.22     90.89 o 
  -3   2  27      427.92      356.51    124.74 o 
  -2   2  27      775.49      758.70    166.13 o 
  -1   2  27       11.53      -81.55     90.52 o 
   0   2  27     1052.79     1246.53    184.23 o 
   1   2  27      277.79      311.02    120.89 o 
   2   2  27     1512.73     1518.75    230.14 o 
  -5   3  27       46.80      210.07    125.96 o 
  -4   3  27      416.46      387.73    138.43 o 
  -3   3  27     1249.72     1128.06    184.52 o 
  -2   3  27      419.07      345.55    134.47 o 
  -1   3  27      298.87      297.52    117.10 o 
   0   3  27     1101.73     1209.13    210.59 o 
   1   3  27      180.81      151.43    126.66 o 
   2   3  27      168.31      106.42    124.98 o 
   3   3  27      225.95      314.27    146.02 o 
  -7   4  27       25.79      -63.56    155.63 o 
  -6   4  27      538.65      518.37    179.85 o 
  -5   4  27       14.44       69.67    112.16 o 
  -4   4  27      675.05      738.49    171.52 o 
  -3   4  27      389.79      297.56    120.00 o 
  -2   4  27     1561.20     1726.12    204.67 o 
  -1   4  27      182.75      294.93    130.23 o 
   0   4  27      987.98     1218.69    214.70 o 
   1   4  27       67.72      142.99    124.58 o 
   2   4  27      383.78      390.84    152.16 o 
   3   4  27       23.81       81.93    135.03 o 
  -7   5  27       27.11        7.71    130.82 o 
  -6   5  27      293.80      271.69    155.20 o 
  -5   5  27      304.71      236.70    128.41 o 
  -4   5  27       11.90       -7.47    100.09 o 
  -3   5  27       53.09      157.46    103.63 o 
  -2   5  27      175.85       78.96    112.14 o 
  -1   5  27       77.76      114.88    127.10 o 
   0   5  27       44.49       93.30    119.13 o 
   1   5  27      203.11       68.67    131.81 o 
   2   5  27       70.21       29.88    145.59 o 
  -6   6  27      177.49      231.81    140.69 o 
  -5   6  27      292.88      239.30    124.19 o 
  -4   6  27      511.11      518.63    139.87 o 
  -3   6  27      230.94      214.71    134.72 o 
  -2   6  27      392.35      397.43    154.13 o 
  -1   6  27      207.90      279.38    150.89 o 
   0   6  27      227.97      160.88    158.36 o 
  -5   7  27       27.42       -2.99    111.58 o 
  -4   7  27       21.14       76.58     98.90 o 
  -3   7  27       19.26       77.33    129.12 o 
  -2   7  27       72.42       51.14    138.18 o 
  -1   1  28      626.82      429.91    143.53 o 
   0   1  28      178.48      311.19    135.99 o 
   1   1  28      693.85      703.61    167.84 o 
  -3   2  28      654.84      727.18    160.11 o 
  -2   2  28      228.68      363.37    142.29 o 
  -1   2  28      710.52      680.06    170.74 o 
   0   2  28      453.53      449.22    152.46 o 
   1   2  28      447.89      507.62    140.98 o 
   2   2  28      185.50      194.67    132.46 o 
  -5   3  28      309.09      162.40    135.92 o 
  -4   3  28      762.89      758.36    181.33 o 
  -3   3  28      841.19      982.73    173.95 o 
  -2   3  28      688.09      667.36    170.79 o 
  -1   3  28      424.41      497.91    150.23 o 
   0   3  28      140.19      131.24    120.65 o 
   1   3  28      723.23      763.08    181.36 o 
   2   3  28      182.92       73.25    132.18 o 
   3   3  28       14.09       -6.54    118.36 o 
  -7   4  28       14.72      162.63    157.72 o 
  -6   4  28      179.23      203.03    133.00 o 
  -5   4  28      100.86      185.27    132.02 o 
  -4   4  28      203.71      322.05    144.08 o 
  -3   4  28      745.59      676.01    158.80 o 
  -2   4  28      188.40      173.29    114.45 o 
  -1   4  28      759.05      707.14    174.78 o 
   0   4  28        5.10       44.29    112.89 o 
   1   4  28      345.23      305.32    146.25 o 
   2   4  28      108.05      111.36    127.97 o 
   3   4  28      218.17      310.23    171.43 o 
  -6   5  28       75.13        1.75    125.58 o 
  -5   5  28      464.74      584.31    173.54 o 
  -4   5  28      100.11      114.07    122.71 o 
  -3   5  28      320.38      483.12    140.08 o 
  -2   5  28      183.09      140.76    128.24 o 
  -1   5  28      372.12      300.25    147.15 o 
   0   5  28      131.73      200.44    134.98 o 
   1   5  28       47.89      103.84    152.70 o 
  -6   6  28        9.91       60.69    125.03 o 
  -5   6  28       67.70       54.76    128.32 o 
  -4   6  28      191.10      309.09    129.69 o 
  -3   6  28       16.42      172.73    131.14 o 
  -2   6  28      114.43      250.08    145.57 o 
  -1   6  28       43.40       70.34    128.55 o 
   0   6  28      127.46      167.21    157.58 o 
  -4   7  28       14.03       16.61    122.32 o 
  -3   7  28      240.08      288.33    149.59 o 
  -1   1  29      427.81      371.62    145.76 o 
   0   1  29      233.07      156.64    127.99 o 
   1   1  29      334.20      328.54    141.40 o 
  -3   2  29     1405.79     1542.85    237.85 o 
  -2   2  29      109.84      190.36    125.90 o 
  -1   2  29      339.27      369.41    148.08 o 
   0   2  29      266.66      246.42    132.06 o 
   1   2  29      245.50      331.19    136.85 o 
   2   2  29        7.52       84.99    115.34 o 
  -5   3  29      353.29      396.18    156.89 o 
  -4   3  29      402.37      412.78    149.45 o 
  -3   3  29      210.39      401.28    149.73 o 
  -2   3  29     1369.70     1609.67    242.82 o 
  -1   3  29      271.44      276.55    139.77 o 
   0   3  29       24.66      255.02    137.52 o 
   1   3  29      357.66      334.25    149.49 o 
   2   3  29      358.44      319.44    145.87 o 
   3   3  29      132.29       90.89    128.99 o 
  -6   4  29       61.25       -1.50    123.34 o 
  -5   4  29      688.58      806.71    195.16 o 
  -4   4  29       24.83      147.23    124.45 o 
  -3   4  29      411.22      569.80    171.18 o 
  -2   4  29        7.88       38.33    119.09 o 
  -1   4  29      328.67      388.28    145.62 o 
   0   4  29      166.09      213.61    133.21 o 
   1   4  29      197.05      147.63    125.87 o 
   2   4  29       80.12      105.34    131.31 o 
  -6   5  29       57.32       48.30    122.80 o 
  -5   5  29       57.44       37.86    125.22 o 
  -4   5  29      701.83      620.15    167.78 o 
  -3   5  29      328.68      263.51    158.88 o 
  -2   5  29      383.62      258.93    151.37 o 
  -1   5  29      207.45      273.30    144.31 o 
   0   5  29       45.00      100.17    138.41 o 
   1   5  29      132.83      165.70    169.74 o 
  -5   6  29       56.68       50.73    128.58 o 
  -4   6  29       66.03      247.56    137.18 o 
  -3   6  29      147.20      227.37    138.70 o 
  -2   6  29       85.56      155.08    142.74 o 
  -1   6  29      137.91      222.84    151.56 o 
   0   0  30        9.31      -47.38    177.08 o 
  -1   1  30      271.26      269.06    139.76 o 
   0   1  30        7.61       89.82    123.01 o 
   1   1  30       81.28      159.20    130.77 o 
  -3   2  30       72.59      183.52    128.93 o 
  -2   2  30     1511.10     1389.93    232.24 o 
  -1   2  30       73.21      203.74    138.84 o 
   0   2  30      783.28      772.64    186.77 o 
   1   2  30      150.87      209.34    141.75 o 
   2   2  30      563.98      725.08    184.64 o 
  -5   3  30      116.73      157.07    142.77 o 
  -4   3  30      509.91      370.01    152.11 o 
  -3   3  30      220.96      274.93    143.81 o 
  -2   3  30       67.88      119.88    121.72 o 
  -1   3  30      155.56      329.93    149.59 o 
   0   3  30      622.08      601.29    195.16 o 
   1   3  30       33.05       56.28    113.45 o 
   2   3  30       26.25       36.22    129.67 o 
   3   3  30      211.76       84.89    136.89 o 
  -6   4  30      189.94      168.09    141.99 o 
  -5   4  30       38.74       63.69    122.68 o 
  -4   4  30      745.20      710.64    208.19 o 
  -3   4  30      505.76      572.94    175.51 o 
  -2   4  30      547.71      584.42    173.80 o 
  -1   4  30       40.24        3.10    132.66 o 
   0   4  30      183.95      307.99    144.42 o 
   1   4  30        2.37       76.63    120.18 o 
   2   4  30      197.25      205.21    144.59 o 
  -5   5  30        5.84       -8.82    117.33 o 
  -4   5  30       45.00      168.01    147.38 o 
  -3   5  30      116.59      -28.95    146.73 o 
  -2   5  30       26.30       62.39    137.75 o 
  -1   5  30        4.00      140.26    140.13 o 
   0   5  30       75.87      239.80    145.84 o 
  -4   6  30      179.56      134.97    176.66 o 
  -3   6  30      208.40      178.95    164.34 o 
  -2   6  30      218.58      261.29    145.80 o 
  -1   1  31      115.91      183.25    134.31 o 
   0   1  31       76.24      107.24    132.88 o 
   1   1  31      577.14      496.37    159.75 o 
  -3   2  31      162.90      182.95    151.87 o 
  -2   2  31       24.89       91.67    122.27 o 
  -1   2  31      565.32      585.78    168.33 o 
   0   2  31       61.75       97.66    124.31 o 
   1   2  31      392.46      447.92    184.24 o 
   2   2  31      154.55      122.46    146.31 o 
  -5   3  31      209.39      362.40    157.68 o 
  -4   3  31      570.97      647.94    200.66 o 
  -3   3  31      737.76      769.07    194.27 o 
  -2   3  31      161.33      185.35    142.32 o 
  -1   3  31      394.88      340.39    158.31 o 
   0   3  31      157.57      173.95    152.92 o 
   1   3  31      232.13      180.16    157.53 o 
   2   3  31      276.95      275.23    153.21 o 
  -5   4  31       58.56       35.07    126.52 o 
  -4   4  31       59.11       93.14    140.49 o 
  -3   4  31      553.47      609.39    181.51 o 
  -2   4  31      157.41      126.22    149.93 o 
  -1   4  31      223.06      277.71    162.21 o 
   0   4  31      128.88      195.60    158.76 o 
   1   4  31       55.38       34.91    121.58 o 
  -5   5  31      224.64      317.60    321.13 o 
  -4   5  31       50.08      117.07    149.60 o 
  -3   5  31      206.45       40.98    147.25 o 
  -2   5  31      287.32      253.50    160.75 o 
  -1   5  31       45.10      -35.73    134.24 o 
   0   5  31        3.95      189.85    371.12 o 
  -1   1  32      174.16      318.45    146.58 o 
   0   1  32      246.75      238.29    145.49 o 
   1   1  32      173.13      194.38    143.52 o 
  -3   2  32      596.52      549.74    188.03 o 
  -2   2  32        8.03       -5.25    122.51 o 
  -1   2  32      167.59      270.81    153.09 o 
   0   2  32       93.47      180.43    152.36 o 
   1   2  32      174.01      236.44    158.37 o 
   2   2  32      119.86      111.78    156.73 o 
  -5   3  32      173.51       65.84    171.06 o 
  -4   3  32      196.73      272.52    160.77 o 
  -3   3  32      314.93      393.48    177.64 o 
  -2   3  32      587.26      495.52    173.82 o 
  -1   3  32      159.88       82.07    135.51 o 
   0   3  32      192.12      281.37    171.86 o 
   1   3  32       62.88       67.90    159.23 o 
   2   3  32      322.64      435.09    173.70 o 
  -4   4  32       41.25       63.17    150.06 o 
  -3   4  32      196.08      218.13    154.73 o 
  -2   4  32      118.92       62.59    140.02 o 
  -1   4  32       65.12      136.09    153.10 o 
   0   4  32       16.86       73.23    149.27 o 
  -3   5  32      163.96      118.92    158.93 o 
  -2   5  32      303.92      302.66    182.19 o 
   0   0  33      228.36      489.05    301.27 o 
  -1   1  33        3.16       38.60    122.77 o 
   0   1  33      195.17      201.70    130.00 o 
   1   1  33      182.33      336.36    160.59 o 
  -3   2  33       73.10       38.46    144.29 o 
  -2   2  33      756.01      758.08    202.88 o 
  -1   2  33      168.36      270.12    154.38 o 
   0   2  33      252.97      134.96    138.11 o 
   1   2  33       69.35      150.02    166.43 o 
   2   2  33      300.07      159.43    169.51 o 
  -4   3  33      106.13      109.01    146.96 o 
  -3   3  33       21.76      -68.15    127.07 o 
  -2   3  33       69.68      -29.17    138.50 o 
  -1   3  33       71.37       44.73    155.96 o 
   0   3  33       14.83      -25.83    137.53 o 
   1   3  33       22.83      145.94    172.27 o 
  -3   4  33      117.53      230.72    161.07 o 
  -2   4  33      276.87      340.75    192.00 o 
  -1   4  33       26.97      109.07    155.74 o 
  -1   1  34      537.91      579.55    178.27 o 
   0   1  34       64.31      238.39    148.73 o 
   1   1  34      181.68      158.97    146.40 o 
  -3   2  34       45.96       18.44    146.35 o 
  -2   2  34       24.51      195.71    143.44 o 
  -1   2  34      190.55      293.10    153.52 o 
   0   2  34      100.88       49.28    151.89 o 
   1   2  34       96.62      143.19    160.54 o 
  -3   3  34      195.28      235.17    167.73 o 
  -2   3  34       37.45      155.59    151.06 o 
  -1   3  34       97.57       71.62    152.89 o 
   0   3  34        4.54      -83.29    137.87 o 
  -1   1  35      158.14      270.37    156.67 o 
   0   1  35      470.46      368.31    168.48 o 
   1   1  35      190.51      164.28    152.16 o 
  -2   2  35      123.99      100.63    146.54 o 
  -1   2  35      193.02      228.14    150.09 o 
   0   2  35        0.16       99.38    153.19 o 
   0   0  36      719.94      932.49    368.23 o 
                                                 
